# Supplementary material for: Genomic Motifs as a Novel Indicator of the Relationship between Strains Isolated from the Epidemic of Porcine Epidemic Diarrhea in 2013-2014
Source: PLoS One. 2016 Jan 25;11(1):e0147994. doi: 10.1371/journal.pone.0147994 (PMC4726493; doi:10.1371/journal.pone.0147994)
Supplement: S1 File — The zip file contains two R code files. “SNP scan” code is for finding candidate motifs from a set of viral sequences. The “Motif scan” code is for identifying motifs found by “Motif scan” code in each sequence. Sequences should be aligned and trimmed such that all sequences have the same length and should be saved in the fasta format (.fas file). All candidate motifs should be aggregated when adjacent motifs were shared by the same subgroup of sequences and written in the “Motif address_xxx.csv” file before running “Motif scan” code. (ZIP) [file pone.0147994.s001.zip]

Archive with 3 entries (3 files):
- Supporting files (T Yamamoto)/Motif address_001.csv
- Supporting files (T Yamamoto)/Motif scan_PlosOne(T Yamamoto).R
- Supporting files (T Yamamoto)/SNP scan_PlosOne (T Yamamoto).R
