# Supplementary material for: Genomic Motifs as a Novel Indicator of the Relationship between Strains Isolated from the Epidemic of Porcine Epidemic Diarrhea in 2013-2014
Source: PLoS One. 2016 Jan 25;11(1):e0147994. doi: 10.1371/journal.pone.0147994 (PMC4726493; doi:10.1371/journal.pone.0147994)
Supplement: S1 File — The zip file contains two R code files. “SNP scan” code is for finding candidate motifs from a set of viral sequences. The “Motif scan” code is for identifying motifs found by “Motif scan” code in each sequence. Sequences should be aligned and trimmed such that all sequences have the same length and should be saved in the fasta format (.fas file). All candidate motifs should be aggregated when adjacent motifs were shared by the same subgroup of sequences and written in the “Motif address_xxx.csv” file before running “Motif scan” code. (ZIP) [file pone.0147994.s001.zip › Supporting files (T Yamamoto)/Motif scan_PlosOne(T Yamamoto).R]

# Finding motifs in sequence data
# Sequence dataset from single allignment session shoud be used
# Start and End base addrres of candidate motifs made using "SNP scan" code is essential
# Copyright (C) 2015 Takehisa Yamamoto
# 25 Mar 2015
# National Institute of Animal Health, Japan

library(ape)

home.dir <- "c://home/PED/DNA/" # home directory

# filename of target sequence
fname <- "PEDV 119 strains test"       # name of FASTA file

# filename of motif address
motiffileID <- "001"
motiffile <- paste(home.dir, "Motif address_", motiffileID, ".csv", sep="")

write.dir <- paste(home.dir, "motif/", fname, "/", sep="")
dir.create(write.dir, show = F)

# acceptable proportion of different SNP in the motif
motif.cutoff <- 0.1

# number of sequences displayed on the plots
out.n.seq <-30

# switch for using step colors to sequence names in trees
color.sw <- F

# switch for producing subtree
sub.sw <- T

# name of reference sequence for make fasta file of motif nts
ref.seq <- "Colorado/USA/2013"

# Functions
dist.n <- function(X) dist.dna(X, model="N", pairwise.deletion=T) + dist.dna(X, model="indel")


# read sequence data
myfile <- paste(home.dir, fname, ".fas", sep="")
seqset <- read.dna(myfile, format="fasta")
seqnames <- labels(seqset)
# get length of sequence
n.base <- ncol(seqset)
# get number of sequence
n.seqs <- length(seqnames)

# read addresses of motif
motif.set <- read.csv(motiffile)

# number of motif
n.motif <- nrow(motif.set)

# choose SNP sites
 # deletion or ambiguous site also included as SNP site
seqset.c <- as.character(seqset)
segcheck <- function(stex){
  return(!(length(unique(stex)) == 1))
}
snp.set <- c(1:n.base)[apply(seqset.c, 2, segcheck)] 

#snp.set <- seg.sites(seqset)  # vector of site numbers of SNPs
n.snp <- length(snp.set)

# choose SNP data
snp.data <- seqset[, snp.set]

# prepare output matrix for motif
outnames <- c("ID", "Start", "End", "Length","SNPs", "1stSNP", "LastSNP", "Ancestor", "PosSeq", seqnames)
motif.mat <- matrix(0, n.motif, length(outnames))
colnames(motif.mat) <- outnames
motif.mat[,"ID"] <- 1:n.motif

# prepare sequence/motif table
motif.table <- matrix("", nrow = n.seqs + 2, ncol = n.motif)
rownames(motif.table) <- c("Start", "End", seqnames)
colnames(motif.table) <- paste("Motif ", c(1:n.motif), sep="")

# prepare distance summary output table
out.col <- c("ID",  "N.Seq", "N.nt" ,"Dist.min.+", "Dist.max.+","Dist.min.-", "Dist.max.-")
dist.out.t <- matrix(0, nrow = n.motif, ncol = length(out.col))
colnames(dist.out.t) <- out.col
dist.out.t[,"ID"] <- 1:n.motif

for (i in 1:n.motif) {

  # select SNP for a motif
  start.add <- motif.set[i, "Start"]
  end.add <- motif.set[i,"End"]
  motif.snp <- snp.set[(snp.set >= start.add) & (snp.set <= end.add)] 
  motif.id <-which(snp.set %in% motif.snp)
  motif.leng <- length(motif.snp)
  n.nt <- max(motif.snp) - min(motif.snp) + 1
  
  # data of motif
  motif.data <- snp.data[, motif.id]
  
  # ancestor of the motif is read from file
  anc.seq <- paste(motif.set[i, "Ancestor"])
  
  # if ancestral sequence nor found, skip the motif
  if (!(anc.seq %in% seqnames)) next
  
  # select ancestoral sequence
  # calculate distance in the motif
  tri.dist <- dist.n(motif.data)
  motif.dist <- matrix(0, n.seqs, n.seqs)
  motif.dist[lower.tri(motif.dist)] <- tri.dist
  motif.dist <- t(motif.dist)
  motif.dist[lower.tri(motif.dist)] <- tri.dist
  rownames(motif.dist) <- colnames(motif.dist) <- seqnames
  
  anc.dist <- motif.dist[anc.seq,]
  order.seed <- names(sort(anc.dist, dec=T))
  
  # ordered sequence names (decreasing)
  seq.order <- c(order.seed[-which(order.seed == anc.seq)], anc.seq)
  
  # select seqs with motif
  dist.cutoff <- ceiling(motif.leng * motif.cutoff)
  prop.cutoff <- dist.cutoff / motif.leng
  motif.seq <- seqnames[anc.dist <= dist.cutoff]  # minimun distance limit = 1
  n.motif.seq <- length(motif.seq)
  
  # write to sequence/motif table
  motif.table["Start", i] <- min(motif.snp)
  motif.table["End", i] <- max(motif.snp) 
  motif.table[which(seqnames %in% motif.seq)  + 2, i] <- "o"  #Adjust for Start and End address data
  
  # save distance table
  anc.dist.sort <- anc.dist[rev(seq.order)]
  dist.table <- data.frame(ID = 1:n.seqs, Name = names(anc.dist.sort), Motif = 0, Dist = anc.dist.sort, Agreement=(n.nt - anc.dist.sort) / n.nt)
  dist.table$Motif[which(names(anc.dist.sort) %in% motif.seq)] <- 1
  dist.out.t[i, "N.Seq"] <- n.motif.seq
  dist.out.t[i, "N.nt"] <- n.nt
  dist.out.t[i, c("Dist.min.+","Dist.max.+")] <- range(subset(dist.table, Motif==1)$Dist)
  dist.out.t[i, c("Dist.min.-","Dist.max.-")] <- range(subset(dist.table, Motif==0)$Dist)
  
  # sort seqdata for plot
  motif.data <- motif.data[seq.order,]
  anc.motif.c <- as.character(motif.data[anc.seq,]) # ancestoral motif (for reference)
  
  # consensus with ancestor motif table + nuc table
  is.anc <- function(x) {
    cons.anc <- ifelse(x == anc.motif.c, "O", "") 
    return(cons.anc)
  } 
  motif.data.c <- as.character(motif.data[n.seqs:1,])
  motif.cons.t <- t(apply(motif.data.c, 1, is.anc))  # consensus with ancestoral motif table
  colnames(motif.cons.t) <- colnames(motif.data.c) <- as.character(motif.snp)
  # save consensus table
  file.name <- paste(write.dir, "Cons_table_Motif(",i,").csv",sep="")
  write.csv(motif.cons.t, file=file.name)
  # save nt table
  file.name <- paste(write.dir, "NTs_table_Motif(",i,").csv",sep="")
  write.csv(motif.data.c, file=file.name)
    
  # preparetion for plot
  # reduce the number of sequence for output
  if (n.seqs > out.n.seq) {
    out.motif.data <- motif.data[(n.seqs-out.n.seq + 1):n.seqs,]
  } else {
    out.motif.data <- motif.data
  }
  
  windows(height = 8.27, width = 11.69)
  par(oma=c(0,0,3,0))
  layout(matrix(c(1:2),nrow=1))
  seqpos <- which(labels(out.motif.data) %in% motif.seq) # questioned sequence labeled red
  dimnames(out.motif.data)[[1]] <- substring(labels(out.motif.data), 1,10) # cut seqname for display results
  dimnames(out.motif.data)[[1]][seqpos] <- paste("*", dimnames(out.motif.data)[[1]][seqpos], sep="")
  out.motif.seq <- substring(labels(out.motif.data), 1, 10)
  n.cons.base <- motif.leng - anc.dist[seq.order[(n.seqs-(min(n.seqs,out.n.seq)) + 1):n.seqs]] # number of consensus bases
  n.cons.base.all <- motif.leng - anc.dist[seq.order]
  prop.cons.base <- n.cons.base / motif.leng
  prop.cons.base.all <- n.cons.base.all / motif.leng
  # color management for trees                            # color management of sequencename in tree
  if (color.sw == T) {
    # multi color mode (1 == 1), analysis with ancestral sequences
    colval <- trunc(prop.cons.base * 10) - 5
    labcol <- rep("black", out.n.seq)
    labcol[colval > 0] <- heat.colors(5)[6- colval][colval > 0]
    #labcol[seqpos] <- prop.cons.base[seqpos]
  } else {
    # single color mode (1 == 0)
    labcol <- rep("black", out.n.seq)
    labcol[which(prop.cons.base >= (1 - prop.cutoff))] <- "red"    
  }
    
  # plot sequences
  xtex <- "SNP"
  image(out.motif.data, xlab=xtex, cex.lab=0.75)
  grid(motif.leng, dim(out.motif.data)[1],  col = "black")
  
  # plot phylogenic tree for motif
  motif.tree <- nj(dist.n(out.motif.data))
  plot(motif.tree, cex = 0.75, label.offset=0.01, tip.color=labcol)
  tiplabels(n.cons.base, adj=2, bg =NULL, cex = 0.75)
  add.scale.bar(x=0.75, y=0.5)
  
  main.title<-paste("file='",fname, "', motif='", motiffileID, "' \n","Motif [",i,"]: ",
                    n.nt, " nt #", min(motif.snp), " - #", max(motif.snp),
                    " (", length(motif.snp), " sites: ", min(motif.id), " - ", max(motif.id), " ), with ", n.motif.seq, " seqs", sep="")
  mtext(main.title, outer=T)

  # save plot
  file.name <- paste(write.dir, "Motif(",i,").pdf",sep="")
  dev.copy(pdf,file.name,width=11.4,height=8.2,family="Japan1GothicBBB")
  dev.off(); dev.off()

  # plot phylogenic tree for full genome
  windows(height = 11.69, width = 8.27)
  par(oma=c(0,0,3,0))
  treeset <-seqset
  seqpos <- which(labels(seqset) %in% motif.seq) # questioned sequence labeled red
 prop.cons.base.all <- prop.cons.base.all[labels(seqset)] #re-sord

  colval <- trunc(prop.cons.base.all * 10) - 5
  labcol <- rep("black", n.seqs)
  labcol[colval > 0] <- heat.colors(5)[6- colval][colval > 0]
  # color management for trees                            # color management of sequencename in tree
  if (color.sw == T) {
    # multi color mode (1 == 1), analysis with ancestral sequences
    colval <- trunc(prop.cons.base.all * 10) - 5
    labcol <- rep("black", n.seqs)
    labcol[colval > 0] <- heat.colors(5)[6- colval][colval > 0]
  } else {
    # single color mode (1 == 0)
    labcol <- rep("black", n.seqs)
    labcol[which(prop.cons.base.all >= (1 - prop.cutoff))] <- "red"    
  }
    
  dimnames(treeset)[[1]][seqpos] <- paste("*", dimnames(treeset)[[1]][seqpos], sep="")
  full.tree <- nj(dist.dna(treeset))
  plot(full.tree, cex = 0.6, label.offset=0, tip.color=labcol)
  add.scale.bar(x=0.75, y=0.5)
  
  main.title<-paste("ALL SEQUENCES, file='",fname, "', motif='", motiffileID, "' \n","Motif [",i,"]: ",
                    n.nt, " nt #", min(motif.snp), " - #", max(motif.snp),
                    " (", length(motif.snp), " sites: ", min(motif.id), " - ", max(motif.id), " )",sep="")
  mtext(main.title, outer=T)

  # save plot
  file.name <- paste(write.dir, "Motif(",i,")_fulltree.pdf",sep="")
  dev.copy(pdf,file.name,width=8.27,height=11.69,family="Japan1GothicBBB")
  dev.off(); dev.off()
  
  if (sub.sw == T) {
    ## Plot subtrees for seqs with and without motif
    # if seqs with motif were less than three, tree can't be drawn
    if ((length(motif.seq) > 2) & (length(motif.seq) < (n.seqs - 2))) {
      # plot phylogenic tree for sequences with motif
      windows(height = 11.69, width = 8.27)
      par(oma=c(0,0,3,0))
      seqset.pos <- seqset[motif.seq,]
      
      subpos.tree <- nj(dist.dna(seqset.pos))
      plot(subpos.tree, cex = 0.6, label.offset=0)
      add.scale.bar(x=0.75, y=0.5)
      
      main.title<-paste("SEQUENCES WITH MOTIF, file='",fname, "', motif='", motiffileID, "' \n","Motif [",i,"]: ",
                        n.nt, " nt #", min(motif.snp), " - #", max(motif.snp),
                        " (", length(motif.snp), " sites: ", min(motif.id), " - ", max(motif.id), " )",sep="")
      mtext(main.title, outer=T)
      
      # save plot
      file.name <- paste(write.dir, "Subtree_Motif(",i,")_1.pdf",sep="")
      dev.copy(pdf,file.name,width=8.27,height=11.69,family="Japan1GothicBBB")
      dev.off(); dev.off()
      
      # save sequences with motif
      # fasta file
      file.name <- paste(write.dir, "Seqs with motif(",i,").fas",sep="")
      write.dna(seqset.pos,file.name,format="fasta")
      
      # plot phylogenic tree for sequences without motif
      windows(height = 11.69, width = 8.27)
      par(oma=c(0,0,3,0))
      seqset.neg <- seqset[!(rownames(seqset) %in% motif.seq),]
      
      subneg.tree <- nj(dist.dna(seqset.neg))
      plot(subneg.tree, cex = 0.6, label.offset=0)
      add.scale.bar(x=0.75, y=0.5)
      
      main.title<-paste("SEQUENCES WITHOUT MOTIF, file='",fname, "', motif='", motiffileID, "' \n","Motif [",i,"]: ",
                        n.nt, " nt #", min(motif.snp), " - #", max(motif.snp),
                        " (", length(motif.snp), " sites: ", min(motif.id), " - ", max(motif.id), " )",sep="")
      mtext(main.title, outer=T)
      
      # save plot
      file.name <- paste(write.dir, "Subtree_Motif(",i,")_2.pdf",sep="")
      dev.copy(pdf,file.name,width=8.27,height=11.69,family="Japan1GothicBBB")
      dev.off(); dev.off()  
  }
    
    # save sequences without motif
    # fasta file
    file.name <- paste(write.dir, "Seqs without motif(",i,").fas",sep="")
    write.dna(seqset.neg, file.name, format="fasta")
    
  }
  
  # write output
  motif.mat[i, "Start"] <- min(motif.snp)
  motif.mat[i, "End"] <- max(motif.snp)
  motif.mat[i, "Length"] <- n.nt
  motif.mat[i, "Ancestor"] <- anc.seq
  motif.mat[i, "SNPs"] <- length(motif.snp)
  motif.mat[i, "1stSNP"] <- min(motif.id)
  motif.mat[i, "LastSNP"] <- max(motif.id)
  motif.mat[i, "PosSeq"] <- length(motif.seq)
  motif.mat[i, seqnames] <- (motif.leng - anc.dist) / motif.leng # proportion of agreement
  
  
  # save motif data
  # fasta file (all sequences)
  file.name <- paste(write.dir, "Motif(",i,").fas",sep="")
  write.dna(seqset[rev(seq.order),start.add:end.add],file.name,format="fasta")
  # fasta file (reference sequence)
  file.name <- paste(write.dir, "Motif(",i,")_ref.fas",sep="")
  write.dna(seqset[ref.seq, start.add:end.add],file.name,format="fasta")  # fasta file (reference sequence)
  # fasta file (SNP only)
  file.name <- paste(write.dir, "Motif(",i,")_SNP.fas",sep="")
  write.dna(seqset[rev(seq.order), motif.snp],file.name,format="fasta")
}

# output matrix
file.name <- paste(write.dir, "motif list.csv",sep="")
write.csv(motif.mat,file.name, row.names=F)

# save SNP list
snp.table <- data.frame(ID = 1:n.snp, SNP = snp.set)
file.name <- paste(write.dir, "SNP list.csv",sep="")
write.csv(snp.table, file.name, row.names=F)

# save motif.table
file.name <- paste(write.dir, "Sequence and motif.csv",sep="")
write.csv(motif.table, file=file.name)
