# Supplementary material for: Genomic Motifs as a Novel Indicator of the Relationship between Strains Isolated from the Epidemic of Porcine Epidemic Diarrhea in 2013-2014
Source: PLoS One. 2016 Jan 25;11(1):e0147994. doi: 10.1371/journal.pone.0147994 (PMC4726493; doi:10.1371/journal.pone.0147994)
Supplement: S1 File — The zip file contains two R code files. “SNP scan” code is for finding candidate motifs from a set of viral sequences. The “Motif scan” code is for identifying motifs found by “Motif scan” code in each sequence. Sequences should be aligned and trimmed such that all sequences have the same length and should be saved in the fasta format (.fas file). All candidate motifs should be aggregated when adjacent motifs were shared by the same subgroup of sequences and written in the “Motif address_xxx.csv” file before running “Motif scan” code. (ZIP) [file pone.0147994.s001.zip › Supporting files (T Yamamoto)/SNP scan_PlosOne (T Yamamoto).R]

# Grid search program for candidate of motif in sequences
# Jan 29 2015
# Copyright (C) 2015 Takehisa Yamamoto
# National Institute of Animal Health, Japan

# Sequence dataset after alignment in fasta format is required

# This code provide candidate motif table and sequence set without motif which was
# shared by smallest number of sequences. This sequence set shoud be scand to find undetected motif.
# Scan shoud be conducted as stepwise way until no motif found from sequences.
# Then increase or dicrease the size of window and restart scan with all sequences.
# Combine the adjucent motifs using plots (pdf file), make "Motif address" file to run "Motif scan" code.

# activate library 'ape' # need install
library(ape)

### INITS ###
# size of window
w.size <- 200
# cutoff for conf interval of irregular modification
conf.cutoff <- 0.95
# cutoff of distance to be ignored in calcuration of poisson based usual distance 
dist.cutoff.p = 0.8
# number of sequences displayed on the plots
out.n.seq <- 35
# minimum limit for motif size
min.SNP <- 0
# maximum limit for proportion of seqs with unique motif
max.p.motif <- 0.5
# acceptable proportion of different SNP in the motif
motif.cutoff <- 0.2
# minimum number of distance as "jump" in distanse matrix
min.jump.lim <- 3

# filename of sequence
fname <- "PEDV 119 strains test" # name of FASTA file
#fname <- "PEDV 119 strains test_womotif(1)"
#fname <- "PEDV 119 strains test_womotif(2)"
#fname <- "PEDV 119 strains test_womotif(3)"
#fname <- "PEDV 119 strains test_womotif(4)"
#fname <- "PEDV 119 strains test_womotif(5)"
#fname <- "PEDV 119 strains test_womotif(6)"

# working directory
home.dir <- "c://home/PED/DNA/" # home directory

# directry to save results
write.dir <- paste(home.dir, "SNPscan/", fname, "(", w.size, ")/", sep="")
dir.create(write.dir, show = F)

# FUNCTIONS
# genetic distance as number of mutations
dist.n <- function(X) dist.dna(X, model="N", pairwise.deletion=T) + dist.dna(X, model="indel")

## MAIN CODE ######
# obtain data from fasta file
myfile <- paste(home.dir, fname, ".fas", sep="")
seqset <- read.dna(myfile, format="fasta")
seqnames <- labels(seqset)
# get length of sequence
n.base <- ncol(seqset)
# get number of sequence
n.seqs <- length(seqnames)

# choose SNP sites 
 # deletion or ambiguous site also included as SNP site
seqset.c <- as.character(seqset)
segcheck <- function(stex){
  return(!(length(unique(stex)) == 1))
}
snp.set <- c(1:n.base)[apply(seqset.c, 2, segcheck)] 

# number of SNP sites
n.snp <- length(snp.set)

# choose SNP data
snp.data <- seqset[, snp.set]

## calcualation of distance distribution for SNP sites
all.dist <- dist.n(snp.data) # matrix of distance for all sequences (for calcurate cut off value)

# calculation of total distance for a sequence (for distinguish outlier sequence)
tri.dist <- all.dist
all.dist.mat <- matrix(0, n.seqs, n.seqs)
all.dist.mat[lower.tri(all.dist.mat)] <- tri.dist
all.dist.mat <- t(all.dist.mat)
all.dist.mat[lower.tri(all.dist.mat)] <- tri.dist
rownames(all.dist.mat) <- colnames(all.dist.mat) <- seqnames

# calculate length of gap+deletion (for distinguish low-quality sequence)
#delseq <- del.gaps(seqset)
#lengset <- unlist(lapply(delseq, length))
#deldata <- data.frame(Name = names(lengset), Bases = lengset, Deletion = (n.base - lengset), Prop.del = (n.base - lengset)/lengset)
#file.name <- paste(write.dir, "deletion in sequence.csv",sep="")
#write.csv(deldata, file.name, row.names=F)

## array for distance data (x,y: sequences, z:snp site)
dist.array <- array(0, dim=c(n.seqs, n.seqs, n.snp))
dimnames(dist.array)<- list(seqnames, seqnames, snp.set) 

## recording window size for each SNP
n.w.snp.set <- rep(0, n.snp)
n.w.base.set <- rep(0, n.snp)
min.jump.set <- rep(0, n.snp)
w.tail.set <- rep(0, n.snp)

## loop for SNP ############
for (i in 1:n.snp) { # i: id for snp site
  # sites in window (in address of SNPs)
  w.address <- which(snp.set>=snp.set[i] & snp.set<=(snp.set[i] + w.size))
  w.tail.set[i] <- tail(w.address, 1)
  
  # data for window
  w.data <- snp.data[, w.address]
  
  # number of SNP in window
  n.w.snp <- n.w.snp.set[i] <- length(w.address)
  n.w.base <- n.w.base.set[i] <- snp.set[max(w.address)] - snp.set[min(w.address)]

  # if SNP in window was less than min.SNP, skip to next SNP
  if (n.w.snp < min.SNP) next
  
  # make distance matrix
  tri.dist <- dist.n(w.data)
  w.dist <- matrix(0, n.seqs, n.seqs)
  w.dist[lower.tri(w.dist)] <- tri.dist
  w.dist <- t(w.dist)
  w.dist[lower.tri(w.dist)] <- tri.dist
  rownames(w.dist) <- colnames(w.dist) <- seqnames
  
  # mean distance in comparison of "this window"
  m.dist <- mean(tri.dist)  
  min.jump <- min.jump.set[i] <- qpois(conf.cutoff, m.dist) # minimum number of distanse as jump
  
  # if distance cutoff is less than limit, next SNP (limit value is OK)
  if (min.jump < min.jump.lim) next
  
  ## subloop of sequences
  for (j in 1:n.seqs) { # j: id for sequence
    
    # calculate distance between jth sequence to the others
    dist.set <- w.dist[j, ]
    
    # if no junp in "dist set" then skip
    jth.seq <- seqnames[j]
    sort.dist <-  sort(dist.set)
    sort.seq <- c(seqnames[j],seqnames[-j][rank(dist.set[-j], ties="random")])
    dist.width <- diff(sort.dist)
    n.near <- which(dist.width > min.jump)[1] # number of seqs before first jump
    # if no jump, skip j
    if (is.na(n.near)) next
    # if the group is dominant, skip j
    if (n.near > n.seqs * max.p.motif) next
    # if distance in the group is more than limit, skip j
    if (max(sort.dist[1:n.near]) > n.w.snp *  motif.cutoff) next
    
    motif.seq <- sort.seq[1:n.near]
    motif.pat <- ifelse(seqnames %in% motif.seq, 1, 0)
    
    dist.array[j, , w.address] <- motif.pat
  } # loop for j

} # loop for i

# data for searching candidate sites of motif
dist.matrix <- apply(dist.array, 3, rowSums)
cand.grid <- (dist.matrix >= 2) * 1  # seqenses with unique motif with two or more seqs

### grid search for candidate sites for motif
 # motif should be shared by two or more seqs
diag.col <- c("start SNP", "end SNP", "SNP address", "bases", "SNPs", "Jump lim", "Mul seq", "Continue", "Motif")
diag.mat <- matrix (0, length(diag.col), n.snp)
rownames(diag.mat) <- diag.col
diag.mat["start SNP",] <- 1:n.snp
diag.mat["end SNP",] <- w.tail.set
diag.mat["SNP address",] <- snp.set
diag.mat["bases",] <- n.w.base.set
diag.mat["SNPs",] <- n.w.snp.set
diag.mat["Jump lim",] <- min.jump.set
diag.mat["Mul seq",] <- apply(cand.grid, 2, sum)        #>= 2) *1

 # adjacent unique SNP shared by more than two SNP will be merged  
i <- 0
repeat {
  i <- i + 1
  if (i > n.snp) break
  j <- 0
  repeat {
    j <- j + 1
    if ((i + j) > n.snp) break
    a <- apply(cand.grid[, i:(i + j)], 1, sum) # two SNPs window search
    b <- sum(a == (j + 1))  # number of seq has unique SNP in full length of Motif
    if (b >= 2) {diag.mat["Continue", i:(i + j)] <- 1} else {break}
  }  
}

 # marge motifs and numbering motif id
m.id <- 0
for (i in 2:n.snp) {
  if (diag.mat["Mul seq", i] >= 2)  {  ## motif shoud be shared with two and more sequences
    if (diag.mat["Continue", i-1] == 0) {
      m.id <- m.id + 1
      diag.mat["Motif", i] <- m.id
    } else {
      diag.mat["Motif", i] <- m.id
    }
  }
}

# save cand.grid and diag.mat
a <- rbind(dist.matrix,diag.mat)                                   
file.name <- paste(write.dir, "cand_grid.csv",sep="")
write.csv(a, file.name)

n.motif <- max(diag.mat["Motif",])

# prepare output matrix for motif
outnames <- c("ID", "No of Seq", "Start", "End", "Length","SNPs", "1stSNP", "LastSNP", "Ancestor")
motif.mat <- matrix(0, n.motif, length(outnames))
colnames(motif.mat) <- outnames
motif.mat[,"ID"] <- 1:n.motif

# prepare sequence/motif table
if (n.motif > 0) {
  motif.table <- matrix("", nrow = n.seqs + 2, ncol = n.motif)
  rownames(motif.table) <- c("Start", "End", seqnames)
  colnames(motif.table) <- paste("Motif ", c(1:n.motif), sep="")  
}

## loop for motif
#i <- 4
nomotif.set <- as.list(NA)
for (i in 1:n.motif) {
  if (n.motif == 0) next
  # select SNP for a motif 
  motif.snp <- diag.mat["SNP address", diag.mat["Motif",]==i]   # snp.set[diag.mat["Motif",]==i]
  motif.leng <- length(motif.snp)
  motif.id <-which(snp.set %in% motif.snp)
  end.snp <- tail(motif.snp, 1)
  
  # data of motif
  motif.data <- snp.data[, motif.id]
  len.motif.seq <- rowSums(cand.grid[, motif.id])

  # ancestral motif is choson from sequences with longest consensus in the area
  anc.seq <- names(which(len.motif.seq == max(len.motif.seq)))[1]
  anc.id <- which(anc.seq == seqnames)
  
  # distance matrix
  tri.dist <- dist.n(motif.data)
  motif.dist <- matrix(0, n.seqs, n.seqs)
  motif.dist[lower.tri(motif.dist)] <- tri.dist
  motif.dist <- t(motif.dist)
  motif.dist[lower.tri(motif.dist)] <- tri.dist
  rownames(motif.dist) <- colnames(motif.dist) <- seqnames
    
  # number of concensus base with motif in seqs
  anc.dist <- motif.dist[anc.seq, ]
  
  len.motif.seq <- motif.leng - anc.dist 
  
  # Motif sequence selection using jump
  # mean distance in comparison of "this window"
  m.dist <- mean(tri.dist)  
  min.jump <- min.jump.set[i] <- qpois(conf.cutoff, m.dist) # minimum number of distanse as jump
  
  sort.dist <-  sort(anc.dist)
  dist.width <- diff(sort.dist)
  n.near <- which(dist.width > min.jump)[1] # number of seqs before first jump
  
  if (n.near < 2) {   # if the number of sequence with motif was less than two, relax the selection ###
    min.jump <- min.jump.set[i] <- qpois(conf.cutoff, m.dist) + 5 # minimum number of distanse as jump
    
    sort.dist <-  sort(anc.dist)
    dist.width <- diff(sort.dist)
    n.near <- which(dist.width > min.jump)[1] # number of seqs before first jump
  }
  
  # reorder seqence names using distance from ancestor
  sort.seq <- names(sort.dist)
  anc.sort.id <- which(sort.seq == anc.seq)
  sort.seq <- c(anc.seq, sort.seq[-anc.sort.id]) 
  
  motif.seq <- sort.seq[1:n.near]
    
  # No of seqs with motif
  motif.mat[i, "No of Seq"] <- n.motif.seq <- length(motif.seq)
  # If number of seqs with motif exeeds 50% of motif length, then skip
  if (n.motif.seq > (n.seqs / 2)) next
  
  # record to motif table
  motif.table["Start", i] <- min(motif.snp)
  motif.table["End", i] <- max(motif.snp) 
  motif.table[which(seqnames %in% motif.seq)  + 2, i] <- "o"  #Adjust for Start and End address data
  
  motif.seq.id <- which(seqnames %in% motif.seq)
  nomotif.seq <- seqnames[-(motif.seq.id)]
  nomotif.set[[i]] <- nomotif.seq
  
  # sort seqdata for plot
  motif.data <- motif.data[rev(sort.seq),]
  
  # preparetion for plot
  # reduce the number of sequence for output
  if (n.seqs > out.n.seq) {
    out.motif.data <- motif.data[(n.seqs-out.n.seq + 1):n.seqs,]
  } else {
    out.motif.data <- motif.data
    out.n.seq <- n.seqs
  }
    
  windows(height = 8.27, width = 11.69)
  par(oma=c(0,0,3,0))
  layout(matrix(c(1:2),nrow=1))
  labcol <- rep("black", out.n.seq)
  sigpos <- which(labels(out.motif.data) %in% motif.seq) # questioned sequence labeled red
  labcol[sigpos] <- "red"
  n.cons.base <- motif.leng - anc.dist[rownames(out.motif.data)] # number of consensus bases
  
  dimnames(out.motif.data)[[1]] <- substring(labels(out.motif.data), 1,10) # cut seqname for display results
  out.motif.seq <- substring(motif.seq, 1, 10)
 
  # plot sequences
  xtex <- "SNP"
  image(out.motif.data, xlab=xtex, cex.lab=0.75)
  grid(motif.leng, dim(out.motif.data)[1],  col = "black")
  
  # plot phylogenic tree
  motif.tree <- nj(dist.n(out.motif.data))
  plot(motif.tree, cex = 0.75, label.offset=0.01, tip.color=labcol)
  tiplabels(n.cons.base, adj=2, bg =NULL, cex = 0.75)
  add.scale.bar(x=0.75, y=0.5)
  
  main.title<-paste("file='",fname, "' (wsize = ", w.size, ")\n","Motif [",i,"]: ",
                    max(motif.snp) - min(motif.snp) + 1, " bp #", min(motif.snp), " - #", max(motif.snp),
                    " (", length(motif.snp), " sites: ", min(motif.id), " - ", max(motif.id), " ), with ", n.motif.seq, " seqs", sep="")
  mtext(main.title, outer=T)
  
  # write output
  motif.mat[i, "Start"] <- min(motif.snp)
  motif.mat[i, "End"] <- max(motif.snp)
  motif.mat[i, "Length"] <- max(motif.snp) - min(motif.snp) + 1
  motif.mat[i, "Ancestor"] <- anc.seq
  motif.mat[i, "SNPs"] <- length(motif.snp)
  motif.mat[i, "1stSNP"] <- min(motif.id)
  motif.mat[i, "LastSNP"] <- max(motif.id)

  # save plot
  file.name <- paste(write.dir, "Motif(",i,").pdf",sep="")
  dev.copy(pdf,file.name,width=11.4,height=8.2,family="Japan1GothicBBB")
  dev.off(); dev.off()
  
  # save outputs
  # fasta file
  file.name <- paste(write.dir, "Motif(",i,").fas",sep="")
  write.dna(motif.data,file.name,format="fasta")
  
  # sort seqdata for plot
  motif.data <- motif.data[sort.seq,]
  anc.motif.c <- as.character(motif.data[anc.seq,]) # ancestoral motif (for reference)
    
  # consensus with ancestor motif table
  is.anc <- function(x) {
    cons.anc <- ifelse(x == anc.motif.c, "O", "") 
    return(cons.anc)
  } 
  motif.data.c <- as.character(motif.data)
  motif.cons.t <- t(apply(motif.data.c, 1, is.anc))  # consensus with ancestoral motif table
  colnames(motif.cons.t) <- as.character(motif.snp)
  # save consensus table
  file.name <- paste(write.dir, "Cons_table_Motif(",i,").csv",sep="")
  write.csv(motif.cons.t, file=file.name)

}

# save output matrix
file.name <- paste(write.dir, "motif list.csv",sep="")
write.csv(motif.mat,file.name, row.names=F)

# save motif.table
file.name <- paste(write.dir, "Sequence and motif.csv",sep="")
write.csv(motif.table, file=file.name)

# save SNP list
snp.table <- data.frame(ID = 1:n.snp, SNP = snp.set, SNPinW = n.w.snp.set)
file.name <- paste(write.dir, "SNP list.csv",sep="")
write.csv(snp.table, file.name, row.names=F)

# save sequence data without specific motif
save.wo <- function(x){
  nomotif.data <- seqset[nomotif.set[[x]],]
  file.name <- paste(write.dir, fname, "_womotif(", x, ").fas", sep="")
  write.dna(nomotif.data, file.name, format="fasta")
}

# Save sequences without a motif which shared with minimum number of seqences
if (n.motif > 0) {
  min.seqno <- min(as.numeric(motif.mat[which(motif.mat[,"Start"]>0),"No of Seq"]))
  if (length(min.seqno) > 0){
    save.wo(which(motif.mat[,"No of Seq"] == min.seqno)[1])  
  }  
}

motif.mat
