# Supplementary material for: Genomic Motifs as a Novel Indicator of the Relationship between Strains Isolated from the Epidemic of Porcine Epidemic Diarrhea in 2013-2014
Source: PLoS One. 2016 Jan 25;11(1):e0147994. doi: 10.1371/journal.pone.0147994 (PMC4726493; doi:10.1371/journal.pone.0147994)
Supplement: S1 Table — Detail of 119 PEDV strains examined in this study with motifs in each strain. All strains listed in the order of identified country and date of identification. GenBank accession numbers are also included. (XLSX) [file pone.0147994.s002.xlsx]

## Sheet: Table S1
											Sequence motifs
ID	Strain	Accession	Country	National ID	Prefecture	Year	Month	2013 rule	Vlasova	Select	M1	M2	M3	M4	M5	M6	M7	M8
1	OKN-1/JPN/2013	LC063836	Japan	41	Okinawa	2013	10	1		1	o
2	IBR-1/JPN/2013	LC063820	Japan	9	Ibaraki	2013	11	1		1
3	IBR-2/JPN/2013	LC063821	Japan	10	Ibaraki	2013	11	1		1
4	KGS-1/JPN/2013	LC063814	Japan	35	Kagoshima	2013	12	1		1
5	KGS-2/JPN/2013	LC063815	Japan	36	Kagoshima	2013	12	1		1
6	MYZ-1/JPN/2013	LC063846	Japan	34	Miyazaki	2013	12	1		1			o			o
7	KMM-1/JPN/2014	LC063817	Japan	32	Kumamoto	2014	1	1		1
8	KMM-2/JPN/2014	LC063818	Japan	33	Kumamoto	2014	1	1		1
9	AOM-1/JPN/2014	LC063810	Japan	1	Aomori	2014	2	1		1
10	OKN-2/JPN/2013	LC063816	Japan	42	Okinawa	2014	2	1		1
11	FKO-1/JPN/2014	LC063811	Japan	31	Fukuoka	2014	3	1		1
12	KCH-1/JPN/2014	LC063844	Japan	29	Kochi	2014	3	1		1			o			o
13	KCH-2/JPN/2014	LC063845	Japan	30	Kochi	2014	3	1		1			o			o
14	MIE-1/JPN/2014	LC063827	Japan	22	Mie	2014	3	1		1
15	OKY-1/JPN/2014	LC063847	Japan	25	Okayama	2014	3	1		1					o	o
16	TTR-1/JPN/2014	LC063822	Japan	23	Tottori	2014	3	1		1
17	AOM-2/JPN/2014	LC063837	Japan	2	Aomori	2014	4	1		1	o
18	AOM-3/JPN/2014	LC063833	Japan	3	Aomori	2014	4	1		1		o
19	EHM-1/JPN/2014	LC063812	Japan	28	Ehime	2014	4	1		1
20	GNM-1/JPN/2014	LC063823	Japan	17	Gunma	2014	4	1		1
21	GNM-2/JPN/2014	LC063829	Japan	18	Gunma	2014	4	1		1			o
22	IBR-3/JPN/2014	LC063841	Japan	11	Ibaraki	2014	4	1		1	o
23	IBR-4/JPN/2014	LC063842	Japan	12	Ibaraki	2014	4	1		1	o
24	IBR-5/JPN/2014	LC063819	Japan	13	Ibaraki	2014	4	1		1
25	IWT-1/JPN/2014	LC063834	Japan	4	Iwate	2014	4	1		1		o
26	IWT-2/JPN/2014	LC063839	Japan	5	Iwate	2014	4	1		1	o
27	IWT-3/JPN/2014	LC063835	Japan	6	Iwate	2014	4	1		1		o
28	IWT-4/JPN/2014	LC063813	Japan	7	Iwate	2014	4	1		1
29	KGS-4/JPN/2014	LC063826	Japan	38	Kagoshima	2014	4	1		1
30	KGW-1/JPN/2014	LC063824	Japan	27	Kagawa	2014	4	1		1
31	NIG-1/JPN/2014	LC063830	Japan	20	Niigata	2014	4	1		1			o
32	NIG-2/JPN/2014	LC063840	Japan	21	Niigata	2014	4	1		1	o
33	HRS-1/JPN/2014	LC063825	Japan	26	Hiroshima	2014	5	1		1
34	IBR-6/JPN/2014	LC063831	Japan	14	Ibaraki	2014	5	1		1			o
35	IBR-7/JPN/2014	LC063832	Japan	15	Ibaraki	2014	5	1		1			o
36	IBR-8/JPN/2014	LC063843	Japan	16	Ibaraki	2014	5	1		1	o
37	Indiana12.83/USA/2013	KJ645635	USA	12		2013	6	1	1	1	o	o	o	o	o	o
38	PC21A/USA/2013	KM392225	USA	27		2013	6	1		1		o	o
39	Iowa28/USA/2013	KJ645636	USA	28		2013	6	1	1	1
40	Kansas29/USA/2013	KJ645637	USA	29		2013	6	1	1	1	o
41	Colorado30/USA/2013	KJ645638	USA	30		2013	7	1	1	1	o
42	Texas31/USA/2013	KJ645639	USA	31		2013	7	1	1	1	o
43	Oklahoma32/USA/2013	KJ645640	USA	32		2013	7	1	1	1	o
44	Colorado/USA/2013	KF272920	USA			2013	7	1		1	o
45	Indiana34/USA/2013	KJ645641	USA	34		2013	8	1	1	1
46	Oklahoma35/USA/2013	KJ645642	USA	35		2013	8	1	1	1	o						o
47	Kansas36/USA/2013	KJ645643	USA	36		2013	9	1	1	1	o
48	Oklahoma38/USA/2013	KJ645644	USA	38		2013	9	1	1	1	o
49	Texas39/USA/2013	KJ645645	USA	39		2013	9	1	1	1
50	Iowa23.57/USA/2013	KJ645649	USA	23		2013	10	1	1	1					o	o
51	NorthCarolina40/USA/2013	KJ645646	USA	40		2013	10	1	1	1	o
52	Minnesota41/USA/2013	KJ645647	USA	41		2013	10	1	1	1	o
53	Minnesota42/USA/2013	KJ645648	USA	42		2013	10	1	1	1
54	Kansas46/USA/2013	KJ645650	USA	46		2013	10	1	1	1	o
55	Colorado47/USA/2013	KJ645651	USA	47		2013	10	1	1	1	o
56	Minnesota52/USA/2013	KJ645704	USA	52		2013	11	1	1	1		o	o	o	o	o
57	Minnesota54/USA/2013	KJ645652	USA	54		2013	11	1	1	1
58	Wisconsin55/USA/2013	KJ645653	USA	55		2013	11	1	1	1			o
59	Tennesse56/USA/2013	KJ645654	USA	56		2013	11	1	1	1
60	Minnesota58/USA/2013	KJ645655	USA	58		2013	11	1	1	1	o		o	o	o	o
61	Minnesota59/USA/2013	KJ645656	USA	59		2013	11	1	1	1
62	Ohio60/USA/2013	KJ645657	USA	60		2013	11	1	1	1			o
63	Minnesota62/USA/2013	KJ645658	USA	62		2013	11	1	1	1
64	Illinois63/USA/2013	KJ645659	USA	63		2013	11	1	1	1
65	Minnesota64/USA/2013	KJ645660	USA	64		2013	11	1	1	1
66	Minnesota65/USA/2013	KJ645661	USA	65		2013	11	1	1	1	o
67	Minnesota67/USA/2013	KJ645663	USA	67		2013	11	1	1	1
68	Ohio68/USA/2013	KJ645664	USA	68		2013	11	1	1	1
69	Ohio69/USA/2013	KJ645665	USA	69		2013	11	1	1	1			o
70	Iowa70/USA/2013	KJ645666	USA	70		2013	11	1	1	1	o
71	Minnesota72/USA/2013	KJ645667	USA	72		2013	11	1	1	1
72	Minnesota73/USA/2013	KJ645668	USA	73		2013	11	1	1	1
73	Wisconsin74/USA/2013	KJ645669	USA	74		2013	11	1	1	1
74	Ohio75/USA/2013	KJ645670	USA	75		2013	11	1	1	1			o
75	Minnesota76/USA/2013	KJ645671	USA	76		2013	11	1	1	1
76	Minnesota77/USA/2013	KJ645672	USA	77		2013	11	1	1	1
77	Minnesota78/USA/2013	KJ645673	USA	78		2013	11	1	1	1	o
78	Minnesota79/USA/2013	KJ645674	USA	79		2013	11	1	1	1	o
79	PC168/USA/2013	KM392226	USA	168		2013	11	1		1
80	Minnesota61/USA/2013	KJ645705	USA	61		2013	12	1	1	1
81	NorthCalorina66/USA/2013	KJ645662	USA	66		2013	12	1	1	1	o
82	Minnesota71/USA/2013	KJ645706	USA	71		2013	12	1	1	1
83	Illinois81/USA/2013	KJ645675	USA	81		2013	12	1	1	1
84	Minnesota82/USA/2013	KJ645676	USA	82		2013	12	1	1	1
85	Minnesota83/USA/2013	KJ645677	USA	83		2013	12	1	1	1	o
86	Minnesota84/USA/2013	KJ645707	USA	84		2013	12	1	1	1
87	Minnesota85/USA/2013	KJ645678	USA	85		2013	12	1	1	1	o
88	Minnesota86/USA/2013	KJ645679	USA	86		2013	12	1	1	1	o
89	Illinois87/USA/2013	KJ645680	USA	87		2013	12	1	1	1
90	Minnesota89/USA/2013	KJ645681	USA	89		2013	12	1	1	1
91	Minnesota90/USA/2013	KJ645682	USA	90		2013	12	1	1	1
92	NorthCarolina91/USA/2013	KJ645683	USA	91		2013	12	1	1	1
93	Missouri92/USA/2013	KJ645684	USA	92		2013	12	1	1	1
94	Missouri93/USA/2013	KJ645685	USA	93		2013	12	1	1	1
95	Minnesota94/USA/2013	KJ645686	USA	94		2013	12	1	1	1	o
96	Minnesota95/USA/2013	KJ645687	USA	95		2013	12	1	1	1	o
97	Iowa96/USA/2013	KJ645688	USA	96		2013	12	1	1	1	o
98	Illinois97/USA/2013	KJ645689	USA	97		2013	12	1	1	1
99	Illinois98/USA/2013	KJ645690	USA	98		2013	12	1	1	1
100	Minnesota100/USA/2013	KJ645691	USA	100		2013	12	1	1	1
101	Missouri101/USA/2013	KJ645692	USA	101		2013	12	1	1	1
102	Missouri102/USA/2013	KJ645693	USA	102		2013	12	1	1	1
103	Iowa103/USA/2013	KJ645694	USA	103		2013	12	1	1	1			o
104	Iowa106/USA/2013	KM392232	USA	106		2013	12	1	1	1	o	o		o	o	o
105	Iowa107/USA/2013	KJ645696	USA	107		2013	12	1	1	1	o	o		o	o	o
106	Minnesota127/USA/2013	KJ645703	USA	127		2013	12	1	1	1
107	Ohio120/USA/2013	KJ645698	USA	120		2014	1	1	1	1
108	Ohio123/USA/2013	KJ645699	USA	123		2014	1	1	1	1
109	Kansas125/USA/2013	KJ645701	USA	125		2014	1	1	1	1	o
110	Ohio126/USA/2014	KJ645702	USA	126		2014	1	1	1	1	o		o			o
111	Texas128/USA/2013	KJ645697	USA	128		2014	1	1	1	1	o						o
112	OH851/USA/2014	KJ399978	USA	129		2014	1	1		1	o				o	o
113	ON-018/CAN/2014	KM189367	Canada	1		2014	1	1		1
114	MEX/104/MEX/2013	KJ645708	Mexico	1		2013	11	1	1	1	o
115	MEX/124/MEX/2014	KJ645700	Mexico	2		2014	1	1	1	1
116	L00719/GER/2014	LM645058	Germany	1		2014	5	1		1	o	o	o	o	o	o
117	KUIDL-001/KOR/2014	KJ588064	Korea	1		2013	11	1		1
118	KNU-1305/KOR/2013	KJ662670	Korea	2		2013	12	1		1								o
119	KNU-1406-1/KOR/2014	KM403155	Korea	3		2014	3	1		1	o				o	o		o
