# Supplementary material for: Genomic Motifs as a Novel Indicator of the Relationship between Strains Isolated from the Epidemic of Porcine Epidemic Diarrhea in 2013-2014
Source: PLoS One. 2016 Jan 25;11(1):e0147994. doi: 10.1371/journal.pone.0147994 (PMC4726493; doi:10.1371/journal.pone.0147994)
Supplement: S2 Table — Excel workbook with spreadsheets for the detail of nucleotides in SNPs contained in each motif. Location of each SNP is shown as the number of nucleotides from the 5’UTR of PEDV strain Colorado/USA/2013. Nucleotides identical to the reference strain for each motif at each site is shown as dots. Notations for nucleotides follows IUPAC rule; a: adenine, g: guanine, c: cytosine, t: thymine, n: a, g, c or t, k: g or t, m: a or c, y: c or t. (XLSX) [file pone.0147994.s003.xlsx]

## Sheet: Motif M1
Site	2759	2776	2809	2857	2916	2932	2944	2950	2956	2959	2971	3007	3012	3016	3101	3148	3175	3220	3232	3295	3302	3313	3317	3323	3324	3327	3328	3370	3375	3379	3393	3397	3402	3410	3435	3456	3463
Indiana12.83/USA/2013	g	c	t	a	c	c	c	t	c	c	a	t	a	c	t	t	c	c	g	t	g	g	g	t	t	a	g	c	c	c	a	c	t	g	a	c	c
Texas31/USA/2013	.	.	.	.	.	.	.	.	.	.	.	.	.	.	.	.	.	.	.	.	.	.	.	.	.	.	.	.	.	.	.	.	.	.	.	.	.
Texas128/USA/2013	.	.	.	.	.	.	.	.	.	.	.	.	.	.	.	.	.	.	.	.	.	.	.	.	.	.	.	.	.	.	.	.	.	.	.	.	.
OKN-1/JPN/2013	.	.	.	.	.	.	.	.	.	.	.	.	.	.	.	.	.	.	.	.	.	.	.	.	.	.	.	.	.	.	.	.	.	.	.	.	.
Oklahoma35/USA/2013	.	.	.	.	.	.	.	.	.	.	.	.	.	.	.	.	.	.	.	.	.	.	.	.	.	.	.	.	.	.	.	.	.	.	.	.	.
Oklahoma32/USA/2013	.	.	.	.	.	.	.	.	.	.	.	.	.	.	.	.	.	.	.	.	.	.	.	.	.	.	.	.	.	.	.	.	.	.	.	.	.
Ohio126/USA/2014	.	.	.	.	.	.	.	.	.	.	.	.	.	.	.	.	.	.	.	.	.	.	.	.	.	.	.	.	.	.	.	.	.	.	.	.	.
NorthCarolina40/USA/2013	.	.	.	.	.	.	.	.	.	.	.	.	.	.	.	.	.	.	.	.	.	.	.	.	.	.	.	.	.	.	.	.	.	.	.	.	.
NorthCalorina66/USA/2013	.	.	.	.	.	.	.	.	.	.	.	.	.	.	.	.	.	.	.	.	.	.	.	.	.	.	.	.	.	.	.	.	.	.	.	.	.
NIG-2/JPN/2014	.	.	.	.	.	.	.	.	.	.	.	.	.	.	.	.	.	.	.	.	.	.	.	.	.	.	.	.	.	.	.	.	.	.	.	.	.
Minnesota95/USA/2013	.	.	.	.	.	.	.	.	.	.	.	.	.	.	.	.	.	.	.	.	.	.	.	.	.	.	.	.	.	.	.	.	.	.	.	.	.
Minnesota94/USA/2013	.	.	.	.	.	.	.	.	.	.	.	.	.	.	.	.	.	.	.	.	.	.	.	.	.	.	.	.	.	.	.	.	.	.	.	.	.
Minnesota86/USA/2013	.	.	.	.	.	.	.	.	.	.	.	.	.	.	.	.	.	.	.	.	.	.	.	.	.	.	.	.	.	.	.	.	.	.	.	.	.
Minnesota85/USA/2013	.	.	.	.	.	.	.	.	.	.	.	.	.	.	.	.	.	.	.	.	.	.	.	.	.	.	.	.	.	.	.	.	.	.	.	.	.
Minnesota83/USA/2013	.	.	.	.	.	.	.	.	.	.	.	.	.	.	.	.	.	.	.	.	.	.	.	.	.	.	.	.	.	.	.	.	.	.	.	.	.
Minnesota79/USA/2013	.	.	.	.	.	.	.	.	.	.	.	.	.	.	.	.	.	.	.	.	.	.	.	.	.	.	.	.	.	.	.	.	.	.	.	.	.
Minnesota78/USA/2013	.	.	.	.	.	.	.	.	.	.	.	.	.	.	.	.	.	.	.	.	.	.	.	.	.	.	.	.	.	.	.	.	.	.	.	.	.
Minnesota65/USA/2013	.	.	.	.	.	.	.	.	.	.	.	.	.	.	.	.	.	.	.	.	.	.	.	.	.	.	.	.	.	.	.	.	.	.	.	.	.
Minnesota58/USA/2013	.	.	.	.	.	.	.	.	.	.	.	.	.	.	.	.	.	.	.	.	.	.	.	.	.	.	.	.	.	.	.	.	.	.	.	.	.
Minnesota41/USA/2013	.	.	.	.	.	.	.	.	.	.	.	.	.	.	.	.	.	.	.	.	.	.	.	.	.	.	.	.	.	.	.	.	.	.	.	.	.
MEX/104/MEX/2013	.	.	.	.	.	.	.	.	.	.	.	.	.	.	.	.	.	.	.	.	.	.	.	.	.	.	.	.	.	.	.	.	.	.	.	.	.
KNU-1406-1/KOR/2014	.	.	.	.	.	.	.	.	.	.	.	.	.	.	.	.	.	.	.	.	.	.	.	.	.	.	.	.	.	.	.	.	.	.	.	.	.
Kansas36/USA/2013	.	.	.	.	.	.	.	.	.	.	.	.	.	.	.	.	.	.	.	.	.	.	.	.	.	.	.	.	.	.	.	.	.	.	.	.	.
Kansas29/USA/2013	.	.	.	.	.	.	.	.	.	.	.	.	.	.	.	.	.	.	.	.	.	.	.	.	.	.	.	.	.	.	.	.	.	.	.	.	.
IWT-2/JPN/2014	.	.	.	.	.	.	.	.	.	.	.	.	.	.	.	.	.	.	.	.	.	.	.	.	.	.	.	.	.	.	.	.	.	.	.	.	.
Iowa96/USA/2013	.	.	.	.	.	.	.	.	.	.	.	.	.	.	.	.	.	.	.	.	.	.	.	.	.	.	.	.	.	.	.	.	.	.	.	.	.
Iowa70/USA/2013	.	.	.	.	.	.	.	.	.	.	.	.	.	.	.	.	.	.	.	.	.	.	.	.	.	.	.	.	.	.	.	.	.	.	.	.	.
Iowa107/USA/2013	.	.	.	.	.	.	.	.	.	.	.	.	.	.	.	.	.	.	.	.	.	.	.	.	.	.	.	.	.	.	.	.	.	.	.	.	.
Iowa106/USA/2013	.	.	.	.	.	.	.	.	.	.	.	.	.	.	.	.	.	.	.	.	.	.	.	.	.	.	.	.	.	.	.	.	.	.	.	.	.
IBR-8/JPN/2014	.	.	.	.	.	.	.	.	.	.	.	.	.	.	.	.	.	.	.	.	.	.	.	.	.	.	.	.	.	.	.	.	.	.	.	.	.
IBR-4/JPN/2014	.	.	.	.	.	.	.	.	.	.	.	.	.	.	.	.	.	.	.	.	.	.	.	.	.	.	.	.	.	.	.	.	.	.	.	.	.
IBR-3/JPN/2014	.	.	.	.	.	.	.	.	.	.	.	.	.	.	.	.	.	.	.	.	.	.	.	.	.	.	.	.	.	.	.	.	.	.	.	.	.
Colorado47/USA/2013	.	.	.	.	.	.	.	.	.	.	.	.	.	.	.	.	.	.	.	.	.	.	.	.	.	.	.	.	.	.	.	.	.	.	.	.	.
Colorado30/USA/2013	.	.	.	.	.	.	.	.	.	.	.	.	.	.	.	.	.	.	.	.	.	.	.	.	.	.	.	.	.	.	.	.	.	.	.	.	.
Colorado/USA/2013	.	.	.	.	.	.	.	.	.	.	.	.	.	.	.	.	.	.	.	.	.	.	.	.	.	.	.	.	.	.	.	.	.	.	.	.	.
AOM-2/JPN/2014	.	.	.	.	.	.	.	.	.	.	.	.	.	.	.	.	.	.	.	.	.	.	.	.	.	.	.	.	.	.	.	.	.	.	.	.	.
Oklahoma38/USA/2013	.	.	.	.	.	.	.	.	.	.	.	.	.	.	.	.	.	.	.	.	.	.	.	.	.	.	.	.	.	.	c	.	.	.	.	.	.
OH851/USA/2014	.	.	.	.	.	.	.	.	.	.	.	c	.	.	.	.	.	.	.	.	.	.	.	.	.	.	.	.	.	.	.	.	.	.	.	.	.
Kansas125/USA/2013	.	.	.	.	.	.	.	.	.	.	.	.	.	.	.	.	.	.	.	.	.	.	.	.	.	.	.	.	.	.	.	.	.	.	.	t	.
Kansas46/USA/2013	.	.	.	.	.	.	.	.	.	.	.	.	.	.	.	.	.	t	.	.	.	.	.	.	.	.	.	.	.	.	.	.	.	.	.	.	.
L00719/GER/2014	.	t	.	.	.	.	.	.	.	.	.	.	.	.	.	.	.	.	.	.	a	.	.	.	.	.	.	.	.	.	.	.	.	.	g	.	.
Wisconsin74/USA/2013	a	.	c	.	.	.	t	g	t	t	g	.	g	.	c	c	t	.	t	g	.	a	a	.	.	.	.	t	.	.	.	t	c	.	.	.	t
Texas39/USA/2013	a	.	c	.	.	.	t	g	t	t	g	.	g	.	c	c	t	.	t	g	.	a	a	.	.	.	.	t	.	.	.	t	c	.	.	.	t
PC21A/USA/2013	a	.	c	.	.	.	t	g	t	t	g	.	g	.	c	c	t	.	t	g	.	a	a	.	.	.	.	t	.	.	.	t	c	.	.	.	t
PC168/USA/2013	a	.	c	.	.	.	t	g	t	t	g	.	g	.	c	c	t	.	t	g	.	a	a	.	.	.	.	t	.	.	.	t	c	.	.	.	t
ON-018/CAN/2014	a	.	c	.	.	.	t	g	t	t	g	.	g	.	c	c	t	.	t	g	.	a	a	.	.	.	.	t	.	.	.	t	c	.	.	.	t
OKY-1/JPN/2014	a	.	c	.	.	.	t	g	t	t	g	.	g	.	c	c	t	.	t	g	.	a	a	.	.	.	.	t	.	.	.	t	c	.	.	.	t
OKN-2/JPN/2013	a	.	c	.	.	.	t	g	t	t	g	.	g	.	c	c	t	.	t	g	.	a	a	.	.	.	.	t	.	.	.	t	c	.	.	.	t
Ohio75/USA/2013	a	.	c	.	.	.	t	g	t	t	g	.	g	.	c	c	t	.	t	g	.	a	a	.	.	.	.	t	.	.	.	t	c	.	.	.	t
Ohio69/USA/2013	a	.	c	.	.	.	t	g	t	t	g	.	g	.	c	c	t	.	t	g	.	a	a	.	.	.	.	t	.	.	.	t	c	.	.	.	t
Ohio68/USA/2013	a	.	c	.	.	.	t	g	t	t	g	.	g	.	c	c	t	.	t	g	.	a	a	.	.	.	.	t	.	.	.	t	c	.	.	.	t
Ohio60/USA/2013	a	.	c	.	.	.	t	g	t	t	g	.	g	.	c	c	t	.	t	g	.	a	a	.	.	.	.	t	.	.	.	t	c	.	.	.	t
Ohio123/USA/2013	a	.	c	.	.	.	t	g	t	t	g	.	g	.	c	c	t	.	t	g	.	a	a	.	.	.	.	t	.	.	.	t	c	.	.	.	t
Ohio120/USA/2013	a	.	c	.	.	.	t	g	t	t	g	.	g	.	c	c	t	.	t	g	.	a	a	.	.	.	.	t	.	.	.	t	c	.	.	.	t
NorthCarolina91/USA/2013	a	.	c	.	.	.	t	g	t	t	g	.	g	.	c	c	t	.	t	g	.	a	a	.	.	.	.	t	.	.	.	t	c	.	.	.	t
MYZ-1/JPN/2013	a	.	c	.	.	.	t	g	t	t	g	.	g	.	c	c	t	.	t	g	.	a	a	.	.	.	.	t	.	.	.	t	c	.	.	.	t
Missouri93/USA/2013	a	.	c	.	.	.	t	g	t	t	g	.	g	.	c	c	t	.	t	g	.	a	a	.	.	.	.	t	.	.	.	t	c	.	.	.	t
Missouri92/USA/2013	a	.	c	.	.	.	t	g	t	t	g	.	g	.	c	c	t	.	t	g	.	a	a	.	.	.	.	t	.	.	.	t	c	.	.	.	t
Missouri102/USA/2013	a	.	c	.	.	.	t	g	t	t	g	.	g	.	c	c	t	.	t	g	.	a	a	.	.	.	.	t	.	.	.	t	c	.	.	.	t
Missouri101/USA/2013	a	.	c	.	.	.	t	g	t	t	g	.	g	.	c	c	t	.	t	g	.	a	a	.	.	.	.	t	.	.	.	t	c	.	.	.	t
Minnesota90/USA/2013	a	.	c	.	.	.	t	g	t	t	g	.	g	.	c	c	t	.	t	g	.	a	a	.	.	.	.	t	.	.	.	t	c	.	.	.	t
Minnesota89/USA/2013	a	.	c	.	.	.	t	g	t	t	g	.	g	.	c	c	t	.	t	g	.	a	a	.	.	.	.	t	.	.	.	t	c	.	.	.	t
Minnesota82/USA/2013	a	.	c	.	.	.	t	g	t	t	g	.	g	.	c	c	t	.	t	g	.	a	a	.	.	.	.	t	.	.	.	t	c	.	.	.	t
Minnesota77/USA/2013	a	.	c	.	.	.	t	g	t	t	g	.	g	.	c	c	t	.	t	g	.	a	a	.	.	.	.	t	.	.	.	t	c	.	.	.	t
Minnesota76/USA/2013	a	.	c	.	.	.	t	g	t	t	g	.	g	.	c	c	t	.	t	g	.	a	a	.	.	.	.	t	.	.	.	t	c	.	.	.	t
Minnesota73/USA/2013	a	.	c	.	.	.	t	g	t	t	g	.	g	.	c	c	t	.	t	g	.	a	a	.	.	.	.	t	.	.	.	t	c	.	.	.	t
Minnesota67/USA/2013	a	.	c	.	.	.	t	g	t	t	g	.	g	.	c	c	t	.	t	g	.	a	a	.	.	.	.	t	.	.	.	t	c	.	.	.	t
Minnesota62/USA/2013	a	.	c	.	.	.	t	g	t	t	g	.	g	.	c	c	t	.	t	g	.	a	a	.	.	.	.	t	.	.	.	t	c	.	.	.	t
Minnesota61/USA/2013	a	.	c	.	.	.	t	g	t	t	g	.	g	.	c	c	t	.	t	g	.	a	a	.	.	.	.	t	.	.	.	t	c	.	.	.	t
Minnesota59/USA/2013	a	.	c	.	.	.	t	g	t	t	g	.	g	.	c	c	t	.	t	g	.	a	a	.	.	.	.	t	.	.	.	t	c	.	.	.	t
Minnesota54/USA/2013	a	.	c	.	.	.	t	g	t	t	g	.	g	.	c	c	t	.	t	g	.	a	a	.	.	.	.	t	.	.	.	t	c	.	.	.	t
Minnesota52/USA/2013	a	.	c	.	.	.	t	g	t	t	g	.	g	.	c	c	t	.	t	g	.	a	a	.	.	.	.	t	.	.	.	t	c	.	.	.	t
Minnesota42/USA/2013	a	.	c	.	.	.	t	g	t	t	g	.	g	.	c	c	t	.	t	g	.	a	a	.	.	.	.	t	.	.	.	t	c	.	.	.	t
Minnesota127/USA/2013	a	.	c	.	.	.	t	g	t	t	g	.	g	.	c	c	t	.	t	g	.	a	a	.	.	.	.	t	.	.	.	t	c	.	.	.	t
MIE-1/JPN/2014	a	.	c	.	.	.	t	g	t	t	g	.	g	.	c	c	t	.	t	g	.	a	a	.	.	.	.	t	.	.	.	t	c	.	.	.	t
MEX/124/MEX/2014	a	.	c	.	.	.	t	g	t	t	g	.	g	.	c	c	t	.	t	g	.	a	a	.	.	.	.	t	.	.	.	t	c	.	.	.	t
KUIDL-001/KOR/2014	a	.	c	.	.	.	t	g	t	t	g	.	g	.	c	c	t	.	t	g	.	a	a	.	.	.	.	t	.	.	.	t	c	.	.	.	t
KNU-1305/KOR/2013	a	.	c	.	.	.	t	g	t	t	g	.	g	.	c	c	t	.	t	g	.	a	a	.	.	.	.	t	.	.	.	t	c	.	.	.	t
KMM-2/JPN/2014	a	.	c	.	.	.	t	g	t	t	g	.	g	.	c	c	t	.	t	g	.	a	a	.	.	.	.	t	.	.	.	t	c	.	.	.	t
KMM-1/JPN/2014	a	.	c	.	.	.	t	g	t	t	g	.	g	.	c	c	t	.	t	g	.	a	a	.	.	.	.	t	.	.	.	t	c	.	.	.	t
KGW-1/JPN/2014	a	.	c	.	.	.	t	g	t	t	g	.	g	.	c	c	t	.	t	g	.	a	a	.	.	.	.	t	.	.	.	t	c	.	.	.	t
KGS-4/JPN/2014	a	.	c	.	.	.	t	g	t	t	g	.	g	.	c	c	t	.	t	g	.	a	a	.	.	.	.	t	.	.	.	t	c	.	.	.	t
KGS-2/JPN/2013	a	.	c	.	.	.	t	g	t	t	g	.	g	.	c	c	t	.	t	g	.	a	a	.	.	.	.	t	.	.	.	t	c	.	.	.	t
KGS-1/JPN/2013	a	.	c	.	.	.	t	g	t	t	g	.	g	.	c	c	t	.	t	g	.	a	a	.	.	.	.	t	.	.	.	t	c	.	.	.	t
KCH-2/JPN/2014	a	.	c	.	.	.	t	g	t	t	g	.	g	.	c	c	t	.	t	g	.	a	a	.	.	.	.	t	.	.	.	t	c	.	.	.	t
KCH-1/JPN/2014	a	.	c	.	.	.	t	g	t	t	g	.	g	.	c	c	t	.	t	g	.	a	a	.	.	.	.	t	.	.	.	t	c	.	.	.	t
IWT-3/JPN/2014	a	.	c	.	.	.	t	g	t	t	g	.	g	.	c	c	t	.	t	g	.	a	a	.	.	.	.	t	.	.	.	t	c	.	.	.	t
IWT-1/JPN/2014	a	.	c	.	.	.	t	g	t	t	g	.	g	.	c	c	t	.	t	g	.	a	a	.	.	.	.	t	.	.	.	t	c	.	.	.	t
Iowa28/USA/2013	a	.	c	.	.	.	t	g	t	t	g	.	g	.	c	c	t	.	t	g	.	a	a	.	.	.	.	t	.	.	.	t	c	.	.	.	t
Iowa23.57/USA/2013	a	.	c	.	.	.	t	g	t	t	g	.	g	.	c	c	t	.	t	g	.	a	a	.	.	.	.	t	.	.	.	t	c	.	.	.	t
Indiana34/USA/2013	a	.	c	.	.	.	t	g	t	t	g	.	g	.	c	c	t	.	t	g	.	a	a	.	.	.	.	t	.	.	.	t	c	.	.	.	t
Illinois98/USA/2013	a	.	c	.	.	.	t	g	t	t	g	.	g	.	c	c	t	.	t	g	.	a	a	.	.	.	.	t	.	.	.	t	c	.	.	.	t
Illinois97/USA/2013	a	.	c	.	.	.	t	g	t	t	g	.	g	.	c	c	t	.	t	g	.	a	a	.	.	.	.	t	.	.	.	t	c	.	.	.	t
Illinois87/USA/2013	a	.	c	.	.	.	t	g	t	t	g	.	g	.	c	c	t	.	t	g	.	a	a	.	.	.	.	t	.	.	.	t	c	.	.	.	t
Illinois81/USA/2013	a	.	c	.	.	.	t	g	t	t	g	.	g	.	c	c	t	.	t	g	.	a	a	.	.	.	.	t	.	.	.	t	c	.	.	.	t
IBR-5/JPN/2014	a	.	c	.	.	.	t	g	t	t	g	.	g	.	c	c	t	.	t	g	.	a	a	.	.	.	.	t	.	.	.	t	c	.	.	.	t
HRS-1/JPN/2014	a	.	c	.	.	.	t	g	t	t	g	.	g	.	c	c	t	.	t	g	.	a	a	.	.	.	.	t	.	.	.	t	c	.	.	.	t
GNM-1/JPN/2014	a	.	c	.	.	.	t	g	t	t	g	.	g	.	c	c	t	.	t	g	.	a	a	.	.	.	.	t	.	.	.	t	c	.	.	.	t
FKO-1/JPN/2014	a	.	c	.	.	.	t	g	t	t	g	.	g	.	c	c	t	.	t	g	.	a	a	.	.	.	.	t	.	.	.	t	c	.	.	.	t
EHM-1/JPN/2014	a	.	c	.	.	.	t	g	t	t	g	.	g	.	c	c	t	.	t	g	.	a	a	.	.	.	.	t	.	.	.	t	c	.	.	.	t
AOM-3/JPN/2014	a	.	c	.	.	.	t	g	t	t	g	.	g	.	c	c	t	.	t	g	.	a	a	.	.	.	.	t	.	.	.	t	c	.	.	.	t
Wisconsin55/USA/2013	a	t	c	.	.	.	t	g	t	t	g	.	g	.	c	c	t	.	t	g	.	a	a	.	.	.	.	t	.	.	.	t	c	.	.	.	t
NIG-1/JPN/2014	a	t	c	.	.	.	t	g	t	t	g	.	g	.	c	c	t	.	t	g	.	a	a	.	.	.	.	t	.	.	.	t	c	.	.	.	t
Minnesota84/USA/2013	a	.	c	.	.	.	t	g	t	t	g	.	g	.	c	c	t	.	t	g	.	a	a	.	.	.	.	t	.	.	.	t	c	a	.	.	t
Minnesota72/USA/2013	a	.	c	g	.	.	t	g	t	t	g	.	g	.	c	c	t	.	t	g	.	a	a	.	.	.	.	t	.	.	.	t	c	.	.	.	t
Minnesota71/USA/2013	a	.	c	.	.	.	t	g	t	t	g	.	g	.	c	c	t	.	t	g	.	a	a	.	.	.	.	t	.	.	.	t	c	a	.	.	t
Minnesota64/USA/2013	a	.	c	.	t	.	t	g	t	t	g	.	g	.	c	c	t	.	t	g	.	a	a	.	.	.	.	t	.	.	.	t	c	.	.	.	t
Minnesota100/USA/2013	a	.	c	.	.	.	t	g	t	t	g	.	g	.	c	c	t	.	t	g	.	a	a	.	.	.	.	t	.	.	.	t	c	a	.	.	t
IWT-4/JPN/2014	a	.	c	.	.	.	t	g	t	t	g	.	g	.	c	c	t	.	t	g	.	a	a	.	g	.	.	t	.	.	.	t	c	.	.	.	t
Iowa103/USA/2013	a	t	c	.	.	.	t	g	t	t	g	.	g	.	c	c	t	.	t	g	.	a	a	.	.	.	.	t	.	.	.	t	c	.	.	.	t
Illinois63/USA/2013	a	.	c	.	.	.	t	g	t	t	g	.	g	.	c	c	t	.	t	g	.	a	a	.	.	.	.	t	t	.	.	t	c	.	.	.	t
IBR-7/JPN/2014	a	t	c	.	.	.	t	g	t	t	g	.	g	.	c	c	t	.	t	g	.	a	a	.	.	.	.	t	.	.	.	t	c	.	.	.	t
IBR-6/JPN/2014	a	t	c	.	.	.	t	g	t	t	g	.	g	.	c	c	t	.	t	g	.	a	a	.	.	.	.	t	.	.	.	t	c	.	.	.	t
IBR-1/JPN/2013	a	.	c	.	.	t	t	g	t	t	g	.	g	.	c	c	t	.	t	g	.	a	a	.	.	.	.	t	.	.	.	t	c	.	.	.	t
GNM-2/JPN/2014	a	t	c	.	.	.	t	g	t	t	g	.	g	.	c	c	t	.	t	g	.	a	a	.	.	.	.	t	.	.	.	t	c	.	.	.	t
AOM-1/JPN/2014	a	.	c	g	.	.	t	g	t	t	g	.	g	.	c	c	t	.	t	g	.	a	a	.	.	.	.	t	.	.	.	t	c	.	.	.	t
TTR-1/JPN/2014	a	.	c	.	.	.	t	g	t	t	g	.	g	.	c	c	t	.	t	g	.	a	a	.	.	.	t	t	.	t	.	t	c	.	.	.	t
Tennesse56/USA/2013	a	.	c	.	.	.	t	g	t	t	g	.	g	t	c	c	t	.	t	g	.	a	a	c	.	.	.	t	.	.	.	t	c	.	.	.	t
IBR-2/JPN/2013	a	.	c	.	.	t	t	g	t	t	g	.	g	.	c	c	t	.	t	g	.	a	a	.	.	g	.	t	.	.	.	t	c	.	.	.	t

## Sheet: Motif M2
Site	12016	12043	12049	12073	12086	12109	12157	12189	12214	12274	12307	12310	12391	12400	12401	12409	12411	12412	12413	12414	12415	12416	12452	12466	12484	12506	12541
PC21A/USA/2013	t	c	t	c	c	t	t	c	t	t	c	c	c	t	t	t	t	a	t	a	t	t	t	a	g	a	c
L00719/GER/2014	.	.	.	.	.	.	.	.	.	.	.	.	.	.	.	.	.	.	.	.	.	.	.	.	.	.	.
IWT-3/JPN/2014	.	.	.	.	.	.	.	.	.	.	.	.	.	.	.	.	.	.	.	.	.	.	.	.	.	.	.
IWT-1/JPN/2014	.	.	.	.	.	.	.	.	.	.	.	.	.	.	.	.	.	.	.	.	.	.	.	.	.	.	.
Iowa107/USA/2013	.	.	.	.	.	.	.	.	.	.	.	.	.	.	.	.	.	.	.	.	.	.	.	.	.	.	.
Iowa106/USA/2013	.	.	.	.	.	.	.	.	.	.	.	.	.	.	.	.	.	.	.	.	.	.	.	.	.	.	.
Indiana12.83/USA/2013	.	.	.	.	.	.	.	.	.	.	.	.	.	.	.	.	.	.	.	.	.	.	.	.	.	.	.
AOM-3/JPN/2014	.	.	.	.	.	.	.	.	.	.	.	.	.	.	.	.	.	.	.	.	.	.	.	.	.	.	.
Minnesota52/USA/2013	.	.	.	.	.	.	.	.	.	.	t	.	.	.	.	.	.	.	.	.	.	.	.	.	.	.	.
KCH-1/JPN/2014	c	.	.	.	.	.	c	.	.	.	.	t	.	n	n	n	n	n	n	n	n	n	.	.	t	.	t
Wisconsin74/USA/2013	c	.	.	.	.	.	c	.	.	.	.	t	.	g	.	.	.	.	.	.	.	.	.	.	t	.	t
Wisconsin55/USA/2013	c	.	.	.	.	.	c	.	.	.	.	t	.	g	.	.	.	.	.	.	.	.	.	.	t	.	t
TTR-1/JPN/2014	c	.	.	.	.	.	c	.	.	.	.	t	.	g	.	.	.	.	.	.	.	.	.	.	t	.	t
Texas39/USA/2013	c	.	.	.	.	.	c	.	.	.	.	t	.	g	.	.	.	.	.	.	.	.	.	.	t	.	t
Texas31/USA/2013	c	.	.	.	.	.	c	.	.	.	.	t	.	g	.	.	.	.	.	.	.	.	.	.	t	.	t
Texas128/USA/2013	c	.	.	.	.	.	c	.	.	.	.	t	.	g	.	.	.	.	.	.	.	.	.	.	t	.	t
Tennesse56/USA/2013	c	.	.	.	.	.	c	.	.	.	.	t	.	g	.	.	.	.	.	.	.	.	.	.	t	.	t
PC168/USA/2013	c	.	.	.	.	.	c	.	.	.	.	t	.	g	.	.	.	.	.	.	.	.	.	.	t	.	t
OKY-1/JPN/2014	c	.	.	.	.	.	c	.	.	.	.	t	.	g	.	.	.	.	.	.	.	.	.	.	t	.	t
OKN-2/JPN/2013	c	.	.	.	.	.	c	.	.	.	.	t	.	g	.	.	.	.	.	.	.	.	.	.	t	.	t
OKN-1/JPN/2013	c	.	.	.	.	.	c	.	.	.	.	t	.	g	.	.	.	.	.	.	.	.	.	.	t	.	t
Oklahoma35/USA/2013	c	.	.	.	.	.	c	.	.	.	.	t	.	g	.	.	.	.	.	.	.	.	.	.	t	.	t
Oklahoma32/USA/2013	c	.	.	.	.	.	c	.	.	.	.	t	.	g	.	.	.	.	.	.	.	.	.	.	t	.	t
Ohio75/USA/2013	c	.	.	.	.	.	c	.	.	.	.	t	.	g	.	.	.	.	.	.	.	.	.	.	t	.	t
Ohio69/USA/2013	c	.	.	.	.	.	c	.	.	.	.	t	.	g	.	.	.	.	.	.	.	.	.	.	t	.	t
Ohio68/USA/2013	c	.	.	.	.	.	c	.	.	.	.	t	.	g	.	.	.	.	.	.	.	.	.	.	t	.	t
Ohio60/USA/2013	c	.	.	.	.	.	c	.	.	.	.	t	.	g	.	.	.	.	.	.	.	.	.	.	t	.	t
Ohio126/USA/2014	c	.	.	.	.	.	c	.	.	.	.	t	.	g	.	.	.	.	.	.	.	.	.	.	t	.	t
Ohio120/USA/2013	c	.	.	.	.	.	c	.	.	.	.	t	.	g	.	.	.	.	.	.	.	.	.	.	t	.	t
NorthCarolina91/USA/2013	c	.	.	.	.	.	c	.	.	.	.	t	.	g	.	.	.	.	.	.	.	.	.	.	t	.	t
NorthCarolina40/USA/2013	c	.	.	.	.	.	c	.	.	.	.	t	.	g	.	.	.	.	.	.	.	.	.	.	t	.	t
NIG-1/JPN/2014	c	.	.	.	.	.	c	.	.	.	.	t	.	g	.	.	.	.	.	.	.	.	.	.	t	.	t
MYZ-1/JPN/2013	c	.	.	.	.	.	c	.	.	.	.	t	.	g	.	.	.	.	.	.	.	.	.	.	t	.	t
Missouri101/USA/2013	c	.	.	.	.	.	c	.	.	.	.	t	.	g	.	.	.	.	.	.	.	.	.	.	t	.	t
Minnesota95/USA/2013	c	.	.	.	.	.	c	.	.	.	.	t	.	g	.	.	.	.	.	.	.	.	.	.	t	.	t
Minnesota94/USA/2013	c	.	.	.	.	.	c	.	.	.	.	t	.	g	.	.	.	.	.	.	.	.	.	.	t	.	t
Minnesota90/USA/2013	c	.	.	.	.	.	c	.	.	.	.	t	.	g	.	.	.	.	.	.	.	.	.	.	t	.	t
Minnesota89/USA/2013	c	.	.	.	.	.	c	.	.	.	.	t	.	g	.	.	.	.	.	.	.	.	.	.	t	.	t
Minnesota86/USA/2013	c	.	.	.	.	.	c	.	.	.	.	t	.	g	.	.	.	.	.	.	.	.	.	.	t	.	t
Minnesota84/USA/2013	c	.	.	.	.	.	c	.	.	.	.	t	.	g	.	.	.	.	.	.	.	.	.	.	t	.	t
Minnesota83/USA/2013	c	.	.	.	.	.	c	.	.	.	.	t	.	g	.	.	.	.	.	.	.	.	.	.	t	.	t
Minnesota82/USA/2013	c	.	.	.	.	.	c	.	.	.	.	t	.	g	.	.	.	.	.	.	.	.	.	.	t	.	t
Minnesota79/USA/2013	c	.	.	.	.	.	c	.	.	.	.	t	.	g	.	.	.	.	.	.	.	.	.	.	t	.	t
Minnesota78/USA/2013	c	.	.	.	.	.	c	.	.	.	.	t	.	g	.	.	.	.	.	.	.	.	.	.	t	.	t
Minnesota77/USA/2013	c	.	.	.	.	.	c	.	.	.	.	t	.	g	.	.	.	.	.	.	.	.	.	.	t	.	t
Minnesota76/USA/2013	c	.	.	.	.	.	c	.	.	.	.	t	.	g	.	.	.	.	.	.	.	.	.	.	t	.	t
Minnesota73/USA/2013	c	.	.	.	.	.	c	.	.	.	.	t	.	g	.	.	.	.	.	.	.	.	.	.	t	.	t
Minnesota71/USA/2013	c	.	.	.	.	.	c	.	.	.	.	t	.	g	.	.	.	.	.	.	.	.	.	.	t	.	t
Minnesota67/USA/2013	c	.	.	.	.	.	c	.	.	.	.	t	.	g	.	.	.	.	.	.	.	.	.	.	t	.	t
Minnesota64/USA/2013	c	.	.	.	.	.	c	.	.	.	.	t	.	g	.	.	.	.	.	.	.	.	.	.	t	.	t
Minnesota62/USA/2013	c	.	.	.	.	.	c	.	.	.	.	t	.	g	.	.	.	.	.	.	.	.	.	.	t	.	t
Minnesota61/USA/2013	c	.	.	.	.	.	c	.	.	.	.	t	.	g	.	.	.	.	.	.	.	.	.	.	t	.	t
Minnesota58/USA/2013	c	.	.	.	.	.	c	.	.	.	.	t	.	g	.	.	.	.	.	.	.	.	.	.	t	.	t
Minnesota54/USA/2013	c	.	.	.	.	.	c	.	.	.	.	t	.	g	.	.	.	.	.	.	.	.	.	.	t	.	t
Minnesota42/USA/2013	c	.	.	.	.	.	c	.	.	.	.	t	.	g	.	.	.	.	.	.	.	.	.	.	t	.	t
Minnesota41/USA/2013	c	.	.	.	.	.	c	.	.	.	.	t	.	g	.	.	.	.	.	.	.	.	.	.	t	.	t
Minnesota100/USA/2013	c	.	.	.	.	.	c	.	.	.	.	t	.	g	.	.	.	.	.	.	.	.	.	.	t	.	t
MIE-1/JPN/2014	c	.	.	.	.	.	c	.	.	.	.	t	.	g	.	.	.	.	.	.	.	.	.	.	t	.	t
KUIDL-001/KOR/2014	c	.	.	.	.	.	c	.	.	.	.	t	.	g	.	.	.	.	.	.	.	.	.	.	t	.	t
KNU-1406-1/KOR/2014	c	.	.	.	.	.	c	.	.	.	.	t	.	g	.	.	.	.	.	.	.	.	.	.	t	.	t
KNU-1305/KOR/2013	c	.	.	.	.	.	c	.	.	.	.	t	.	g	.	.	.	.	.	.	.	.	.	.	t	.	t
KMM-2/JPN/2014	c	.	.	.	.	.	c	.	.	.	.	t	.	g	.	.	.	.	.	.	.	.	.	.	t	.	t
KMM-1/JPN/2014	c	.	.	.	.	.	c	.	.	.	.	t	.	g	.	.	.	.	.	.	.	.	.	.	t	.	t
KGW-1/JPN/2014	c	.	.	.	.	.	c	.	.	.	.	t	.	g	.	.	.	.	.	.	.	.	.	.	t	.	t
KGS-4/JPN/2014	c	.	.	.	.	.	c	.	.	.	.	t	.	g	.	.	.	.	.	.	.	.	.	.	t	.	t
KGS-2/JPN/2013	c	.	.	.	.	.	c	.	.	.	.	t	.	g	.	.	.	.	.	.	.	.	.	.	t	.	t
KGS-1/JPN/2013	c	.	.	.	.	.	c	.	.	.	.	t	.	g	.	.	.	.	.	.	.	.	.	.	t	.	t
KCH-2/JPN/2014	c	.	.	.	.	.	c	.	.	.	.	t	.	g	.	.	.	.	.	.	.	.	.	.	t	.	t
Kansas36/USA/2013	c	.	.	.	.	.	c	.	.	.	.	t	.	g	.	.	.	.	.	.	.	.	.	.	t	.	t
Kansas29/USA/2013	c	.	.	.	.	.	c	.	.	.	.	t	.	g	.	.	.	.	.	.	.	.	.	.	t	.	t
Kansas125/USA/2013	c	.	.	.	.	.	c	.	.	.	.	t	.	g	.	.	.	.	.	.	.	.	.	.	t	.	t
IWT-2/JPN/2014	c	.	.	.	.	.	c	.	.	.	.	t	.	g	.	.	.	.	.	.	.	.	.	.	t	.	t
Iowa96/USA/2013	c	.	.	.	.	.	c	.	.	.	.	t	.	g	.	.	.	.	.	.	.	.	.	.	t	.	t
Iowa70/USA/2013	c	.	.	.	.	.	c	.	.	.	.	t	.	g	.	.	.	.	.	.	.	.	.	.	t	.	t
Iowa28/USA/2013	c	.	.	.	.	.	c	.	.	.	.	t	.	g	.	.	.	.	.	.	.	.	.	.	t	.	t
Iowa23.57/USA/2013	c	.	.	.	.	.	c	.	.	.	.	t	.	g	.	.	.	.	.	.	.	.	.	.	t	.	t
Iowa103/USA/2013	c	.	.	.	.	.	c	.	.	.	.	t	.	g	.	.	.	.	.	.	.	.	.	.	t	.	t
Illinois98/USA/2013	c	.	.	.	.	.	c	.	.	.	.	t	.	g	.	.	.	.	.	.	.	.	.	.	t	.	t
Illinois97/USA/2013	c	.	.	.	.	.	c	.	.	.	.	t	.	g	.	.	.	.	.	.	.	.	.	.	t	.	t
Illinois87/USA/2013	c	.	.	.	.	.	c	.	.	.	.	t	.	g	.	.	.	.	.	.	.	.	.	.	t	.	t
Illinois81/USA/2013	c	.	.	.	.	.	c	.	.	.	.	t	.	g	.	.	.	.	.	.	.	.	.	.	t	.	t
Illinois63/USA/2013	c	.	.	.	.	.	c	.	.	.	.	t	.	g	.	.	.	.	.	.	.	.	.	.	t	.	t
IBR-7/JPN/2014	c	.	.	.	.	.	c	.	.	.	.	t	.	g	.	.	.	.	.	.	.	.	.	.	t	.	t
IBR-6/JPN/2014	c	.	.	.	.	.	c	.	.	.	.	t	.	g	.	.	.	.	.	.	.	.	.	.	t	.	t
IBR-5/JPN/2014	c	.	.	.	.	.	c	.	.	.	.	t	.	g	.	.	.	.	.	.	.	.	.	.	t	.	t
HRS-1/JPN/2014	c	.	.	.	.	.	c	.	.	.	.	t	.	g	.	.	.	.	.	.	.	.	.	.	t	.	t
GNM-2/JPN/2014	c	.	.	.	.	.	c	.	.	.	.	t	.	g	.	.	.	.	.	.	.	.	.	.	t	.	t
GNM-1/JPN/2014	c	.	.	.	.	.	c	.	.	.	.	t	.	g	.	.	.	.	.	.	.	.	.	.	t	.	t
Colorado47/USA/2013	c	.	.	.	.	.	c	.	.	.	.	t	.	g	.	.	.	.	.	.	.	.	.	.	t	.	t
Colorado/USA/2013	c	.	.	.	.	.	c	.	.	.	.	t	.	g	.	.	.	.	.	.	.	.	.	.	t	.	t
AOM-2/JPN/2014	c	.	.	.	.	.	c	.	.	.	.	t	.	g	.	.	.	.	.	.	.	.	.	.	t	.	t
ON-018/CAN/2014	c	.	.	.	.	.	c	.	.	.	.	t	t	g	.	.	.	.	.	.	.	.	.	.	t	.	t
Oklahoma38/USA/2013	c	.	.	.	.	.	c	.	c	.	.	t	.	g	.	.	.	.	.	.	.	.	.	.	t	.	t
Ohio123/USA/2013	c	.	.	.	.	.	c	.	.	.	.	t	t	g	.	.	.	.	.	.	.	.	.	.	t	.	t
OH851/USA/2014	c	t	.	.	.	.	c	.	.	.	.	t	.	g	.	.	.	.	.	.	.	.	.	.	t	.	t
NorthCalorina66/USA/2013	c	.	.	.	t	.	c	.	.	.	.	t	.	g	.	.	.	.	.	.	.	.	.	.	t	.	t
NIG-2/JPN/2014	c	.	.	.	.	c	c	.	.	.	.	t	.	g	.	.	.	.	.	.	.	.	.	.	t	.	t
Missouri93/USA/2013	c	.	.	.	.	.	c	.	.	.	.	t	t	g	.	.	.	.	.	.	.	.	.	.	t	.	t
Missouri92/USA/2013	c	.	.	.	.	.	c	.	.	.	.	t	t	g	.	.	.	.	.	.	.	.	.	.	t	.	t
Missouri102/USA/2013	c	.	.	.	.	.	c	.	.	.	.	t	t	g	.	.	.	.	.	.	.	.	.	.	t	.	t
Minnesota85/USA/2013	c	.	.	.	t	.	c	.	.	.	.	t	.	g	.	.	.	.	.	.	.	.	.	.	t	.	t
Minnesota72/USA/2013	c	.	.	.	.	.	c	.	.	.	.	t	t	g	.	.	.	.	.	.	.	.	.	.	t	.	t
Minnesota65/USA/2013	c	.	.	.	t	.	c	.	.	.	.	t	.	g	.	.	.	.	.	.	.	.	.	.	t	.	t
Minnesota59/USA/2013	c	.	.	.	.	.	c	.	.	.	.	t	t	g	.	.	.	.	.	.	.	.	.	.	t	.	t
Minnesota127/USA/2013	c	.	.	.	.	.	c	.	.	.	.	t	t	g	.	.	.	.	.	.	.	.	.	.	t	.	t
MEX/104/MEX/2013	c	.	a	.	.	.	c	.	.	.	.	t	.	g	.	.	.	.	.	.	.	.	.	.	t	.	t
Kansas46/USA/2013	c	.	.	.	.	.	c	t	.	.	.	t	.	g	.	.	.	.	.	.	.	.	.	.	t	.	t
IWT-4/JPN/2014	c	.	.	t	.	.	c	.	.	.	.	t	.	g	.	.	.	.	.	.	.	.	.	.	t	.	t
Indiana34/USA/2013	c	.	.	.	.	.	c	.	.	.	.	t	.	g	.	.	.	.	.	.	.	.	c	.	t	.	t
IBR-8/JPN/2014	c	.	.	.	.	c	c	.	.	.	.	t	.	g	.	.	.	.	.	.	.	.	.	.	t	.	t
IBR-4/JPN/2014	c	.	.	.	.	c	c	.	.	.	.	t	.	g	.	.	.	.	.	.	.	.	.	.	t	.	t
IBR-3/JPN/2014	c	.	.	.	.	c	c	.	.	.	.	t	.	g	.	.	.	.	.	.	.	.	.	.	t	.	t
IBR-2/JPN/2013	c	.	.	.	.	.	c	.	.	.	.	t	.	g	.	.	.	.	.	.	.	.	.	.	t	g	t
IBR-1/JPN/2013	c	.	.	.	.	.	c	.	.	.	.	t	.	g	.	.	.	.	.	.	.	.	.	.	t	g	t
FKO-1/JPN/2014	c	.	.	.	.	.	c	.	.	.	.	t	t	g	.	.	.	.	.	.	.	.	.	.	t	.	t
EHM-1/JPN/2014	c	.	.	.	.	.	c	.	.	.	.	t	t	g	.	.	.	.	.	.	.	.	.	.	t	.	t
Colorado30/USA/2013	c	.	.	.	.	.	c	.	.	.	.	t	.	g	.	.	.	.	.	.	.	.	.	g	t	.	t
AOM-1/JPN/2014	c	.	.	.	.	.	c	.	.	.	.	t	t	g	.	.	.	.	.	.	.	.	.	.	t	.	t
MEX/124/MEX/2014	c	.	.	.	.	.	c	.	.	a	.	t	t	g	.	.	.	.	.	.	.	.	.	.	t	.	t

## Sheet: Motif M3
Site	14052	14088	14118	14191	14271	14292	14299	14304	14403	14430	14469
PC21A/USA/2013	a	t	t	a	c	c	c	t	c	t	c
Wisconsin55/USA/2013	.	.	.	.	.	.	.	.	.	.	.
Ohio75/USA/2013	.	.	.	.	.	.	.	.	.	.	.
Ohio69/USA/2013	.	.	.	.	.	.	.	.	.	.	.
Ohio60/USA/2013	.	.	.	.	.	.	.	.	.	.	.
Ohio126/USA/2014	.	.	.	.	.	.	.	.	.	.	.
NIG-1/JPN/2014	.	.	.	.	.	.	.	.	.	.	.
MYZ-1/JPN/2013	.	.	.	.	.	.	.	.	.	.	.
Minnesota58/USA/2013	.	.	.	.	.	.	.	.	.	.	.
Minnesota52/USA/2013	.	.	.	.	.	.	.	.	.	.	.
L00719/GER/2014	.	.	.	.	.	.	.	.	.	.	.
KCH-2/JPN/2014	.	.	.	.	.	.	.	.	.	.	.
KCH-1/JPN/2014	.	.	.	.	.	.	.	.	.	.	.
Iowa103/USA/2013	.	.	.	.	.	.	.	.	.	.	.
Indiana12.83/USA/2013	.	.	.	.	.	.	.	.	.	.	.
IBR-7/JPN/2014	.	.	.	.	.	.	.	.	.	.	.
IBR-6/JPN/2014	.	.	.	.	.	.	.	.	.	.	.
GNM-2/JPN/2014	.	.	.	.	.	.	.	.	.	.	.
Wisconsin74/USA/2013	g	.	.	.	.	t	.	.	t	.	t
Missouri101/USA/2013	g	.	.	.	.	t	.	.	t	.	t
Minnesota76/USA/2013	g	.	.	.	.	t	.	.	t	.	t
Illinois98/USA/2013	g	.	.	.	.	t	.	.	t	.	t
Illinois81/USA/2013	g	.	.	.	.	t	.	.	t	.	t
TTR-1/JPN/2014	g	.	.	.	.	t	.	.	t	c	t
Texas39/USA/2013	g	.	.	.	.	t	.	.	t	c	t
Texas31/USA/2013	g	.	.	.	.	t	.	.	t	c	t
Texas128/USA/2013	g	.	.	.	.	t	.	.	t	c	t
Tennesse56/USA/2013	g	.	.	.	.	t	.	.	t	c	t
PC168/USA/2013	g	.	.	.	.	t	.	.	t	c	t
ON-018/CAN/2014	g	.	.	.	.	t	.	.	t	c	t
OKN-2/JPN/2013	g	.	.	.	.	t	.	.	t	c	t
OKN-1/JPN/2013	g	.	.	.	.	t	.	.	t	c	t
Oklahoma38/USA/2013	g	.	.	.	.	t	.	.	t	c	t
Oklahoma35/USA/2013	g	.	.	.	.	t	.	.	t	c	t
Oklahoma32/USA/2013	g	.	.	.	.	t	.	.	t	c	t
Ohio68/USA/2013	g	.	.	.	.	t	.	.	t	c	t
Ohio123/USA/2013	g	.	.	.	.	t	.	.	t	c	t
Ohio120/USA/2013	g	.	.	.	.	t	.	.	t	c	t
OH851/USA/2014	g	.	.	.	.	t	.	.	t	c	t
NorthCarolina91/USA/2013	g	.	.	.	.	t	.	.	t	c	t
NorthCarolina40/USA/2013	g	.	.	.	.	t	.	.	t	c	t
NorthCalorina66/USA/2013	g	.	.	.	.	t	.	.	t	c	t
NIG-2/JPN/2014	g	.	.	.	.	t	.	.	t	c	t
Missouri93/USA/2013	g	.	.	.	.	t	.	.	t	c	t
Missouri92/USA/2013	g	.	.	.	.	t	.	.	t	c	t
Missouri102/USA/2013	g	.	.	.	.	t	.	.	t	c	t
Minnesota95/USA/2013	g	.	.	.	.	t	.	.	t	c	t
Minnesota94/USA/2013	g	.	.	.	.	t	.	.	t	c	t
Minnesota90/USA/2013	g	.	.	.	.	t	.	.	t	c	t
Minnesota86/USA/2013	g	.	.	.	.	t	.	.	t	c	t
Minnesota85/USA/2013	g	.	.	.	.	t	.	.	t	c	t
Minnesota84/USA/2013	g	.	.	.	.	t	.	.	t	c	t
Minnesota83/USA/2013	g	.	.	.	.	t	.	.	t	c	t
Minnesota82/USA/2013	g	.	.	.	.	t	.	.	t	c	t
Minnesota79/USA/2013	g	.	.	.	.	t	.	.	t	c	t
Minnesota78/USA/2013	g	.	.	.	.	t	.	.	t	c	t
Minnesota77/USA/2013	g	.	.	.	.	t	.	.	t	c	t
Minnesota73/USA/2013	g	.	.	.	.	t	.	.	t	c	t
Minnesota72/USA/2013	g	.	.	.	.	t	.	.	t	c	t
Minnesota71/USA/2013	g	.	.	.	.	t	.	.	t	c	t
Minnesota67/USA/2013	g	.	.	.	.	t	.	.	t	c	t
Minnesota65/USA/2013	g	.	.	.	.	t	.	.	t	c	t
Minnesota64/USA/2013	g	.	.	.	.	t	.	.	t	c	t
Minnesota62/USA/2013	g	.	.	.	.	t	.	.	t	c	t
Minnesota61/USA/2013	g	.	.	.	.	t	.	.	t	c	t
Minnesota59/USA/2013	g	.	.	.	.	t	.	.	t	c	t
Minnesota54/USA/2013	g	.	.	.	.	t	.	.	t	c	t
Minnesota42/USA/2013	g	.	.	.	.	t	.	.	t	c	t
Minnesota41/USA/2013	g	.	.	.	.	t	.	.	t	c	t
Minnesota127/USA/2013	g	.	.	.	.	t	.	.	t	c	t
Minnesota100/USA/2013	g	.	.	.	.	t	.	.	t	c	t
MIE-1/JPN/2014	g	.	.	.	.	t	.	.	t	c	t
MEX/124/MEX/2014	g	.	.	.	.	t	.	.	t	c	t
MEX/104/MEX/2013	g	.	.	.	.	t	.	.	t	c	t
KUIDL-001/KOR/2014	g	.	.	.	.	t	.	.	t	c	t
KNU-1406-1/KOR/2014	g	.	.	.	.	t	.	.	t	c	t
KNU-1305/KOR/2013	g	.	.	.	.	t	.	.	t	c	t
KMM-2/JPN/2014	g	.	.	.	.	t	.	.	t	c	t
KMM-1/JPN/2014	g	.	.	.	.	t	.	.	t	c	t
KGW-1/JPN/2014	g	.	.	.	.	t	.	.	t	c	t
KGS-4/JPN/2014	g	.	.	.	.	t	.	.	t	c	t
KGS-2/JPN/2013	g	.	.	.	.	t	.	.	t	c	t
KGS-1/JPN/2013	g	.	.	.	.	t	.	.	t	c	t
Kansas36/USA/2013	g	.	.	.	.	t	.	.	t	c	t
Kansas29/USA/2013	g	.	.	.	.	t	.	.	t	c	t
Kansas125/USA/2013	g	.	.	.	.	t	.	.	t	c	t
IWT-4/JPN/2014	g	.	.	.	.	t	.	.	t	c	t
Iowa96/USA/2013	g	.	.	.	.	t	.	.	t	c	t
Iowa70/USA/2013	g	.	.	.	.	t	.	.	t	c	t
Iowa28/USA/2013	g	.	.	.	.	t	.	.	t	c	t
Iowa107/USA/2013	g	.	.	.	.	t	.	.	t	c	t
Iowa106/USA/2013	g	.	.	.	.	t	.	.	t	c	t
Indiana34/USA/2013	g	.	.	.	.	t	.	.	t	c	t
Illinois97/USA/2013	g	.	.	.	.	t	.	.	t	c	t
Illinois87/USA/2013	g	.	.	.	.	t	.	.	t	c	t
Illinois63/USA/2013	g	.	.	.	.	t	.	.	t	c	t
IBR-8/JPN/2014	g	.	.	.	.	t	.	.	t	c	t
IBR-5/JPN/2014	g	.	.	.	.	t	.	.	t	c	t
IBR-4/JPN/2014	g	.	.	.	.	t	.	.	t	c	t
IBR-3/JPN/2014	g	.	.	.	.	t	.	.	t	c	t
IBR-2/JPN/2013	g	.	.	.	.	t	.	.	t	c	t
IBR-1/JPN/2013	g	.	.	.	.	t	.	.	t	c	t
HRS-1/JPN/2014	g	.	.	.	.	t	.	.	t	c	t
GNM-1/JPN/2014	g	.	.	.	.	t	.	.	t	c	t
FKO-1/JPN/2014	g	.	.	.	.	t	.	.	t	c	t
EHM-1/JPN/2014	g	.	.	.	.	t	.	.	t	c	t
Colorado47/USA/2013	g	.	.	.	.	t	.	.	t	c	t
Colorado30/USA/2013	g	.	.	.	.	t	.	.	t	c	t
Colorado/USA/2013	g	.	.	.	.	t	.	.	t	c	t
AOM-3/JPN/2014	g	.	.	.	.	t	.	.	t	c	t
AOM-1/JPN/2014	g	.	.	.	.	t	.	.	t	c	t
OKY-1/JPN/2014	g	.	.	.	.	t	.	c	t	c	t
Minnesota89/USA/2013	g	c	.	.	.	t	.	.	t	c	t
Kansas46/USA/2013	g	.	.	.	t	t	.	.	t	c	t
IWT-3/JPN/2014	g	.	.	.	.	t	t	.	t	c	t
IWT-1/JPN/2014	g	.	.	.	.	t	t	.	t	c	t
Iowa23.57/USA/2013	g	.	.	.	.	t	.	c	t	c	t
AOM-2/JPN/2014	g	.	.	.	.	t	.	c	t	c	t
IWT-2/JPN/2014	g	.	c	g	.	t	.	.	t	c	t

## Sheet: Motif M4
Site	15594	15624	15642	15645	15684	15717	15753	15763	15768	15783	15819	15879	15882	15897	16016	16017	16038	16051	16053	16101	16110	16134	16137	16186	16215	16227	16243	16263	16273	16314	16338	16359	16386	16407	16449	16494	16503
Indiana12.83/USA/2013	a	t	t	t	g	t	a	c	a	t	c	c	c	t	c	c	t	g	g	t	t	c	t	c	c	a	c	t	c	g	c	c	t	c	c	g	t
Minnesota58/USA/2013	.	.	.	.	.	.	.	.	.	.	.	.	.	.	.	.	.	.	.	.	.	.	.	.	.	.	.	.	.	.	.	.	.	.	.	.	.
Minnesota52/USA/2013	.	.	.	.	.	.	.	.	.	.	.	.	.	.	.	.	.	.	.	.	.	.	.	.	.	.	.	.	.	.	.	.	.	.	.	.	.
Iowa107/USA/2013	.	.	.	.	.	.	.	.	.	.	.	.	.	.	.	.	.	.	.	.	.	.	.	.	.	.	.	.	.	.	.	.	.	.	.	.	.
Iowa106/USA/2013	.	.	.	.	.	.	.	.	.	.	.	.	.	.	.	.	.	.	.	.	.	.	.	.	.	.	.	.	.	.	.	.	.	.	.	.	.
L00719/GER/2014	.	.	.	.	.	.	.	.	.	c	.	.	.	.	.	.	.	.	.	.	.	t	.	.	.	c	.	.	.	.	.	.	.	.	.	.	.
Illinois63/USA/2013	.	c	.	c	a	.	g	.	g	.	t	.	.	c	.	.	.	.	.	.	.	t	.	t	t	c	.	.	.	.	t	.	c	t	t	.	c
Wisconsin74/USA/2013	c	c	.	c	a	.	g	.	g	.	t	.	.	c	.	.	.	.	.	.	.	t	.	t	t	c	.	.	.	.	t	.	c	t	t	.	c
Wisconsin55/USA/2013	c	c	.	c	a	.	g	.	g	.	t	.	.	c	.	.	.	.	.	.	.	t	.	t	t	c	.	.	.	.	t	.	c	t	t	.	c
Texas39/USA/2013	c	c	.	c	a	.	g	.	g	.	t	.	.	c	.	.	.	.	.	.	.	t	.	t	t	c	.	.	.	.	t	.	c	t	t	.	c
Texas31/USA/2013	c	c	.	c	a	.	g	.	g	.	t	.	.	c	.	.	.	.	.	.	.	t	.	t	t	c	.	.	.	.	t	.	c	t	t	.	c
Texas128/USA/2013	c	c	.	c	a	.	g	.	g	.	t	.	.	c	.	.	.	.	.	.	.	t	.	t	t	c	.	.	.	.	t	.	c	t	t	.	c
Tennesse56/USA/2013	c	c	.	c	a	.	g	.	g	.	t	.	.	c	.	.	.	.	.	.	.	t	.	t	t	c	.	.	.	.	t	.	c	t	t	.	c
PC168/USA/2013	c	c	.	c	a	.	g	.	g	.	t	.	.	c	.	.	.	.	.	.	.	t	.	t	t	c	.	.	.	.	t	.	c	t	t	.	c
OKN-1/JPN/2013	c	c	.	c	a	.	g	.	g	.	t	.	.	c	.	.	.	.	.	.	.	t	.	t	t	c	.	.	.	.	t	.	c	t	t	.	c
Oklahoma38/USA/2013	c	c	.	c	a	.	g	.	g	.	t	.	.	c	.	.	.	.	.	.	.	t	.	t	t	c	.	.	.	.	t	.	c	t	t	.	c
Oklahoma35/USA/2013	c	c	.	c	a	.	g	.	g	.	t	.	.	c	.	.	.	.	.	.	.	t	.	t	t	c	.	.	.	.	t	.	c	t	t	.	c
Oklahoma32/USA/2013	c	c	.	c	a	.	g	.	g	.	t	.	.	c	.	.	.	.	.	.	.	t	.	t	t	c	.	.	.	.	t	.	c	t	t	.	c
Ohio75/USA/2013	c	c	.	c	a	.	g	.	g	.	t	.	.	c	.	.	.	.	.	.	.	t	.	t	t	c	.	.	.	.	t	.	c	t	t	.	c
Ohio69/USA/2013	c	c	.	c	a	.	g	.	g	.	t	.	.	c	.	.	.	.	.	.	.	t	.	t	t	c	.	.	.	.	t	.	c	t	t	.	c
Ohio68/USA/2013	c	c	.	c	a	.	g	.	g	.	t	.	.	c	.	.	.	.	.	.	.	t	.	t	t	c	.	.	.	.	t	.	c	t	t	.	c
Ohio60/USA/2013	c	c	.	c	a	.	g	.	g	.	t	.	.	c	.	.	.	.	.	.	.	t	.	t	t	c	.	.	.	.	t	.	c	t	t	.	c
Ohio120/USA/2013	c	c	.	c	a	.	g	.	g	.	t	.	.	c	.	.	.	.	.	.	.	t	.	t	t	c	.	.	.	.	t	.	c	t	t	.	c
NorthCarolina91/USA/2013	c	c	.	c	a	.	g	.	g	.	t	.	.	c	.	.	.	.	.	.	.	t	.	t	t	c	.	.	.	.	t	.	c	t	t	.	c
NIG-2/JPN/2014	c	c	.	c	a	.	g	.	g	.	t	.	.	c	.	.	.	.	.	.	.	t	.	t	t	c	.	.	.	.	t	.	c	t	t	.	c
NIG-1/JPN/2014	c	c	.	c	a	.	g	.	g	.	t	.	.	c	.	.	.	.	.	.	.	t	.	t	t	c	.	.	.	.	t	.	c	t	t	.	c
MYZ-1/JPN/2013	c	c	.	c	a	.	g	.	g	.	t	.	.	c	.	.	.	.	.	.	.	t	.	t	t	c	.	.	.	.	t	.	c	t	t	.	c
Missouri101/USA/2013	c	c	.	c	a	.	g	.	g	.	t	.	.	c	.	.	.	.	.	.	.	t	.	t	t	c	.	.	.	.	t	.	c	t	t	.	c
Minnesota76/USA/2013	c	c	.	c	a	.	g	.	g	.	t	.	.	c	.	.	.	.	.	.	.	t	.	t	t	c	.	.	.	.	t	.	c	t	t	.	c
Minnesota64/USA/2013	c	c	.	c	a	.	g	.	g	.	t	.	.	c	.	.	.	.	.	.	.	t	.	t	t	c	.	.	.	.	t	.	c	t	t	.	c
Minnesota61/USA/2013	c	c	.	c	a	.	g	.	g	.	t	.	.	c	.	.	.	.	.	.	.	t	.	t	t	c	.	.	.	.	t	.	c	t	t	.	c
Minnesota59/USA/2013	c	c	.	c	a	.	g	.	g	.	t	.	.	c	.	.	.	.	.	.	.	t	.	t	t	c	.	.	.	.	t	.	c	t	t	.	c
Minnesota54/USA/2013	c	c	.	c	a	.	g	.	g	.	t	.	.	c	.	.	.	.	.	.	.	t	.	t	t	c	.	.	.	.	t	.	c	t	t	.	c
Minnesota42/USA/2013	c	c	.	c	a	.	g	.	g	.	t	.	.	c	.	.	.	.	.	.	.	t	.	t	t	c	.	.	.	.	t	.	c	t	t	.	c
MIE-1/JPN/2014	c	c	.	c	a	.	g	.	g	.	t	.	.	c	.	.	.	.	.	.	.	t	.	t	t	c	.	.	.	.	t	.	c	t	t	.	c
MEX/104/MEX/2013	c	c	.	.	a	.	g	.	g	.	t	.	a	c	.	.	.	.	.	.	.	t	.	t	t	c	.	.	.	.	t	.	c	t	t	.	c
KUIDL-001/KOR/2014	c	c	.	c	a	.	g	.	g	.	t	.	.	c	.	.	.	.	.	.	.	t	.	t	t	c	.	.	.	.	t	.	c	t	t	.	c
KNU-1305/KOR/2013	c	c	.	c	a	.	g	.	g	.	t	.	.	c	.	.	.	.	.	.	.	t	.	t	t	c	.	.	.	.	t	.	c	t	t	.	c
KGW-1/JPN/2014	c	c	.	c	a	.	g	.	g	.	t	.	.	c	.	.	.	.	.	.	.	t	.	t	t	c	.	.	.	.	t	.	c	t	t	.	c
KGS-4/JPN/2014	c	c	.	c	a	.	g	.	g	.	t	.	.	c	.	.	.	.	.	.	.	t	.	t	t	c	.	.	.	.	t	.	c	t	t	.	c
KGS-2/JPN/2013	c	c	.	c	a	.	g	.	g	.	t	.	.	c	.	.	.	.	.	.	.	t	.	t	t	c	.	.	.	.	t	.	c	t	t	.	c
KGS-1/JPN/2013	c	c	.	c	a	.	g	.	g	.	t	.	.	c	.	.	.	.	.	.	.	t	.	t	t	c	.	.	.	.	t	.	c	t	t	.	c
KCH-2/JPN/2014	c	c	.	c	a	.	g	.	g	.	t	.	.	c	.	.	.	.	.	.	.	t	.	t	t	c	.	.	.	.	t	.	c	t	t	.	c
KCH-1/JPN/2014	c	c	.	c	a	.	g	.	g	.	t	.	.	c	.	.	.	.	.	.	.	t	.	t	t	c	.	.	.	.	t	.	c	t	t	.	c
Kansas36/USA/2013	c	c	.	c	a	.	g	.	g	.	t	.	.	c	.	.	.	.	.	.	.	t	.	t	t	c	.	.	.	.	t	.	c	t	t	.	c
Kansas29/USA/2013	c	c	.	c	a	.	g	.	g	.	t	.	.	c	.	.	.	.	.	.	.	t	.	t	t	c	.	.	.	.	t	.	c	t	t	.	c
Kansas125/USA/2013	c	c	.	c	a	.	g	.	g	.	t	.	.	c	.	.	.	.	.	.	.	t	.	t	t	c	.	.	.	.	t	.	c	t	t	.	c
Kansas46/USA/2013	c	c	.	c	a	.	g	.	g	.	t	.	.	c	.	.	.	.	.	.	.	t	.	t	t	c	.	.	.	.	t	.	c	t	t	.	c
IWT-4/JPN/2014	c	c	.	c	a	.	g	.	g	.	t	.	.	c	.	.	.	.	.	.	.	t	.	t	t	c	.	.	.	.	t	.	c	t	t	.	c
IWT-2/JPN/2014	c	c	.	c	a	.	g	.	g	.	t	.	.	c	.	.	.	.	.	.	.	t	.	t	t	c	.	.	.	.	t	.	c	t	t	.	c
Iowa28/USA/2013	c	c	.	c	a	.	g	.	g	.	t	.	.	c	.	.	.	.	.	.	.	t	.	t	t	c	.	.	.	.	t	.	c	t	t	.	c
Iowa23.57/USA/2013	c	c	.	c	a	.	g	.	g	.	t	.	.	c	.	.	.	.	.	.	.	t	.	t	t	c	.	.	.	.	t	.	c	t	t	.	c
Iowa103/USA/2013	c	c	.	c	a	.	g	.	g	.	t	.	.	c	.	.	.	.	.	.	.	t	.	t	t	c	.	.	.	.	t	.	c	t	t	.	c
Indiana34/USA/2013	c	c	.	c	a	.	g	.	g	.	t	.	.	c	.	.	.	.	.	.	.	t	.	t	t	c	.	.	.	.	t	.	c	t	t	.	c
Illinois98/USA/2013	c	c	.	c	a	.	g	.	g	.	t	.	.	c	.	.	.	.	.	.	.	t	.	t	t	c	.	.	.	.	t	.	c	t	t	.	c
Illinois87/USA/2013	c	c	.	c	a	.	g	.	g	.	t	.	.	c	.	.	.	.	.	.	.	t	.	t	t	c	.	.	.	.	t	.	c	t	t	.	c
Illinois81/USA/2013	c	c	.	c	a	.	g	.	g	.	t	.	.	c	.	.	.	.	.	.	.	t	.	t	t	c	.	.	.	.	t	.	c	t	t	.	c
IBR-8/JPN/2014	c	c	.	c	a	.	g	.	g	.	t	.	.	c	.	.	.	.	.	.	.	t	.	t	t	c	.	.	.	.	t	.	c	t	t	.	c
IBR-7/JPN/2014	c	c	.	c	a	.	g	.	g	.	t	.	.	c	.	.	.	.	.	.	.	t	.	t	t	c	.	.	.	.	t	.	c	t	t	.	c
IBR-6/JPN/2014	c	c	.	c	a	.	g	.	g	.	t	.	.	c	.	.	.	.	.	.	.	t	.	t	t	c	.	.	.	.	t	.	c	t	t	.	c
IBR-4/JPN/2014	c	c	.	c	a	.	g	.	g	.	t	.	.	c	.	.	.	.	.	.	.	t	.	t	t	c	.	.	.	.	t	.	c	t	t	.	c
IBR-3/JPN/2014	c	c	.	c	a	.	g	.	g	.	t	.	.	c	.	.	.	.	.	.	.	t	.	t	t	c	.	.	.	.	t	.	c	t	t	.	c
HRS-1/JPN/2014	c	c	.	c	a	.	g	.	g	.	t	.	.	c	.	.	.	.	.	.	.	t	.	t	t	c	.	.	.	.	t	.	c	t	t	.	c
GNM-2/JPN/2014	c	c	.	c	a	.	g	.	g	.	t	.	.	c	.	.	.	.	.	.	.	t	.	t	t	c	.	.	.	.	t	.	c	t	t	.	c
GNM-1/JPN/2014	c	c	.	c	a	.	g	.	g	.	t	.	.	c	.	.	.	.	.	.	.	t	.	t	t	c	.	.	.	.	t	.	c	t	t	.	c
FKO-1/JPN/2014	c	c	.	c	a	.	g	.	g	.	t	.	.	c	.	.	.	.	.	.	.	t	.	t	t	c	.	.	.	.	t	.	c	t	t	.	c
EHM-1/JPN/2014	c	c	.	c	a	.	g	.	g	.	t	.	.	c	.	.	.	.	.	.	.	t	.	t	t	c	.	.	.	.	t	.	c	t	t	.	c
Colorado47/USA/2013	c	c	.	c	a	.	g	.	g	.	t	.	.	c	.	.	.	.	.	.	.	t	.	t	t	c	.	.	.	.	t	.	c	t	t	.	c
Colorado30/USA/2013	c	c	.	c	a	.	g	.	g	.	t	.	.	c	.	.	.	.	.	.	.	t	.	t	t	c	.	.	.	.	t	.	c	t	t	.	c
Colorado/USA/2013	c	c	.	c	a	.	g	.	g	.	t	.	.	c	.	.	.	.	.	.	.	t	.	t	t	c	.	.	.	.	t	.	c	t	t	.	c
AOM-2/JPN/2014	c	c	.	c	a	.	g	.	g	.	t	.	.	c	.	.	.	.	.	.	.	t	.	t	t	c	.	.	.	.	t	.	c	t	t	.	c
TTR-1/JPN/2014	c	c	.	c	a	.	g	.	g	.	t	.	.	c	a	.	.	.	.	.	.	t	.	t	t	c	.	.	.	.	t	.	c	t	t	.	c
PC21A/USA/2013	c	c	c	c	a	.	g	.	g	.	t	.	.	c	.	.	.	.	.	.	.	t	.	t	t	c	.	.	.	.	t	.	c	t	t	.	c
ON-018/CAN/2014	c	c	.	c	a	.	g	.	g	.	t	.	.	c	.	.	.	.	.	.	c	t	.	t	t	c	.	.	.	.	t	.	c	t	t	.	c
OKY-1/JPN/2014	c	c	.	c	a	.	g	.	g	.	t	.	.	c	.	.	.	.	.	.	.	t	.	t	t	c	.	c	.	.	t	.	c	t	t	.	c
OKN-2/JPN/2013	c	c	.	c	a	.	g	.	g	.	t	.	.	c	.	.	c	.	.	.	.	t	.	t	t	c	.	.	.	.	t	.	c	t	t	.	c
Ohio126/USA/2014	c	c	.	c	a	.	g	.	g	.	t	.	.	c	.	.	.	.	.	c	.	t	.	t	t	c	.	.	.	.	t	.	c	t	t	.	c
Ohio123/USA/2013	c	c	.	c	a	.	g	.	g	.	t	.	.	c	.	.	.	.	.	.	c	t	.	t	t	c	.	.	.	.	t	.	c	t	t	.	c
OH851/USA/2014	c	c	.	c	a	.	g	.	g	.	t	.	.	c	.	.	.	.	.	c	.	t	.	t	t	c	.	.	.	.	t	.	c	t	t	.	c
NorthCarolina40/USA/2013	c	c	.	c	a	.	g	.	g	.	t	t	.	c	.	.	.	.	.	.	.	t	.	t	t	c	.	.	.	.	t	.	c	t	t	.	c
NorthCalorina66/USA/2013	c	c	.	c	a	.	g	.	g	.	t	.	.	c	.	.	.	.	.	.	.	t	.	t	t	c	.	.	.	t	t	.	c	t	t	.	c
Minnesota95/USA/2013	c	c	.	c	a	.	g	.	g	.	t	.	.	c	.	.	.	.	.	.	.	t	.	t	t	c	.	.	.	t	t	.	c	t	t	.	c
Minnesota90/USA/2013	c	c	.	c	a	.	g	.	g	.	t	.	.	c	.	.	.	.	.	.	.	t	c	t	t	c	.	.	.	.	t	.	c	t	t	.	c
Minnesota89/USA/2013	c	c	.	c	a	.	g	.	g	.	t	.	.	c	.	.	.	.	.	.	.	t	c	t	t	c	.	.	.	.	t	.	c	t	t	.	c
Minnesota86/USA/2013	c	c	.	c	a	.	g	.	g	.	t	.	.	c	.	.	.	.	.	.	.	t	.	t	t	c	.	.	.	t	t	.	c	t	t	.	c
Minnesota85/USA/2013	c	c	.	c	a	.	g	.	g	.	t	.	.	c	.	.	.	.	.	.	.	t	.	t	t	c	.	.	.	t	t	.	c	t	t	.	c
Minnesota84/USA/2013	c	c	.	c	a	.	g	.	g	.	t	.	.	c	.	.	.	.	.	.	.	t	c	t	t	c	.	.	.	.	t	.	c	t	t	.	c
Minnesota83/USA/2013	c	c	.	c	a	.	g	.	g	.	t	.	.	c	.	.	.	.	.	.	.	t	.	t	t	c	.	.	.	t	t	.	c	t	t	.	c
Minnesota82/USA/2013	c	c	.	c	a	.	g	.	g	.	t	.	.	c	.	.	.	.	.	.	.	t	c	t	t	c	.	.	.	.	t	.	c	t	t	.	c
Minnesota79/USA/2013	c	c	.	c	a	.	g	.	g	.	t	.	.	c	.	.	.	.	.	.	.	t	.	t	t	c	.	.	.	t	t	.	c	t	t	.	c
Minnesota78/USA/2013	c	c	.	c	a	.	g	.	g	.	t	.	.	c	.	.	.	.	.	.	.	t	.	t	t	c	.	.	.	t	t	.	c	t	t	.	c
Minnesota77/USA/2013	c	c	.	c	a	.	g	.	g	.	t	.	.	c	.	.	.	.	.	.	.	t	c	t	t	c	.	.	.	.	t	.	c	t	t	.	c
Minnesota73/USA/2013	c	c	.	c	a	.	g	.	g	.	t	.	.	c	.	.	.	.	.	.	.	t	c	t	t	c	.	.	.	.	t	.	c	t	t	.	c
Minnesota72/USA/2013	c	c	.	c	a	.	g	.	g	.	t	.	.	c	.	.	.	.	.	.	c	t	.	t	t	c	.	.	.	.	t	.	c	t	t	.	c
Minnesota71/USA/2013	c	c	.	c	a	.	g	.	g	.	t	.	.	c	.	.	.	.	.	.	.	t	c	t	t	c	.	.	.	.	t	.	c	t	t	.	c
Minnesota67/USA/2013	c	c	.	c	a	.	g	.	g	.	t	.	.	c	.	.	.	.	.	.	.	t	c	t	t	c	.	.	.	.	t	.	c	t	t	.	c
Minnesota65/USA/2013	c	c	.	c	a	.	g	.	g	.	t	.	.	c	.	.	.	.	.	.	.	t	.	t	t	c	.	.	.	t	t	.	c	t	t	.	c
Minnesota62/USA/2013	c	c	.	c	a	.	g	.	g	.	t	.	.	c	.	.	.	.	.	.	.	t	c	t	t	c	.	.	.	.	t	.	c	t	t	.	c
Minnesota41/USA/2013	c	c	.	c	a	.	g	.	g	.	t	.	.	c	.	.	.	.	.	.	.	t	.	t	t	c	.	.	.	t	t	.	c	t	t	.	c
Minnesota100/USA/2013	c	c	.	c	a	.	g	.	g	.	t	.	.	c	.	.	.	.	.	.	.	t	c	t	t	c	.	.	.	.	t	.	c	t	t	.	c
MEX/124/MEX/2014	c	c	.	c	a	.	g	.	g	.	t	.	.	c	.	.	.	.	.	.	c	t	.	t	t	c	.	.	.	.	t	.	c	t	t	.	c
KNU-1406-1/KOR/2014	c	c	.	c	a	.	g	.	g	.	t	.	.	c	.	.	.	.	.	c	.	t	.	t	t	c	.	.	.	.	t	.	c	t	t	.	c
KMM-2/JPN/2014	c	c	.	c	a	.	g	.	g	.	t	.	.	c	.	.	c	.	.	.	.	t	.	t	t	c	.	.	.	.	t	.	c	t	t	.	c
KMM-1/JPN/2014	c	c	.	c	a	.	g	.	g	.	t	.	.	c	.	.	c	.	.	.	.	t	.	t	t	c	.	.	.	.	t	.	c	t	t	.	c
IWT-3/JPN/2014	c	c	.	c	a	g	g	.	g	.	t	.	.	c	.	.	.	.	.	.	.	t	.	t	t	c	.	.	.	.	t	.	c	t	t	.	c
IWT-1/JPN/2014	c	c	.	c	a	g	g	.	g	.	t	.	.	c	.	.	.	.	.	.	.	t	.	t	t	c	.	.	.	.	t	.	c	t	t	.	c
Iowa96/USA/2013	c	c	.	c	a	.	g	.	g	.	t	.	.	c	.	.	.	.	.	.	.	t	.	t	t	c	.	.	.	t	t	.	c	t	t	.	c
Iowa70/USA/2013	c	c	.	c	a	.	g	.	g	.	t	.	.	c	.	.	.	.	.	.	.	t	.	t	t	c	.	.	.	t	t	.	c	t	t	.	c
Illinois97/USA/2013	c	c	.	c	a	.	g	.	g	.	t	.	.	c	.	.	.	.	.	.	.	t	.	t	t	c	t	.	.	.	t	.	c	t	t	k	c
IBR-5/JPN/2014	c	c	.	c	a	.	g	.	g	.	t	.	.	c	.	t	.	.	.	.	.	t	.	t	t	c	.	.	.	.	t	.	c	t	t	.	c
IBR-2/JPN/2013	c	c	.	c	a	.	g	t	g	.	t	.	.	c	.	.	.	.	.	.	.	t	.	t	t	c	.	.	.	.	t	.	c	t	t	.	c
IBR-1/JPN/2013	c	c	.	c	a	.	g	t	g	.	t	.	.	c	.	.	.	.	.	.	.	t	.	t	t	c	.	.	.	.	t	.	c	t	t	.	c
AOM-3/JPN/2014	c	c	.	c	a	g	g	.	g	.	t	.	.	c	.	.	.	.	.	.	.	t	.	t	t	c	.	.	.	.	t	.	c	t	t	.	c
AOM-1/JPN/2014	c	c	.	c	a	.	g	.	g	.	t	.	.	c	.	.	.	.	.	.	c	t	.	t	t	c	.	.	.	.	t	.	c	t	t	.	c
Missouri93/USA/2013	c	c	.	c	a	.	g	.	g	.	t	.	.	c	.	.	.	t	.	.	.	t	.	t	t	c	.	.	t	.	t	.	c	t	t	.	c
Missouri92/USA/2013	c	c	.	c	a	.	g	.	g	.	t	.	.	c	.	.	.	t	.	.	.	t	.	t	t	c	.	.	t	.	t	.	c	t	t	.	c
Missouri102/USA/2013	c	c	.	c	a	.	g	.	g	.	t	.	.	c	.	.	.	t	.	.	.	t	.	t	t	c	.	.	t	.	t	.	c	t	t	.	c
Minnesota94/USA/2013	c	c	.	c	a	.	g	.	g	.	t	.	.	c	.	.	.	.	.	.	.	t	.	t	t	c	.	.	.	t	t	t	c	t	t	.	c
Minnesota127/USA/2013	c	c	.	c	a	.	g	.	g	.	t	.	.	c	.	.	.	t	t	.	.	t	.	t	t	c	.	.	.	.	t	.	c	t	t	.	c

## Sheet: Motif M5
Site	17340	17373	17391	17424	17427	17472	17544	17583	17601	17617	17646	17649	17652	17655	17667	17688	17754	17775	17778	17829	17865	17871	17874	17877	17934	18000	18068	18138	18162	18198	18204	18267	18300	18309	18327	18342	18348	18354	18357	18429	18453	18466	18480	18516	18525	18546	18573	18603	18627
Indiana12.83/USA/2013	c	c	c	g	t	a	t	t	t	c	g	t	t	g	a	t	c	c	g	g	c	c	t	a	t	a	c	a	c	g	c	c	t	g	c	g	c	c	t	g	c	a	c	t	c	t	a	c	c
OKY-1/JPN/2014	.	.	.	.	.	.	.	.	.	.	.	.	.	.	.	.	.	.	.	.	.	.	.	.	.	.	.	.	.	.	.	.	.	.	.	.	.	.	.	.	.	.	.	.	.	.	.	.	.
OH851/USA/2014	.	.	.	.	.	.	.	.	.	.	.	.	.	.	.	.	.	.	.	.	.	.	.	.	.	.	.	.	.	.	.	.	.	.	.	.	.	.	.	.	.	.	.	.	.	.	.	.	.
KNU-1406-1/KOR/2014	.	.	.	.	.	.	.	.	.	.	.	.	.	.	.	.	.	.	.	.	.	.	.	.	.	.	.	.	.	.	.	.	.	.	.	.	.	.	.	.	.	.	.	.	.	.	.	.	.
Iowa23.57/USA/2013	.	.	.	.	.	.	.	.	.	.	.	.	.	.	.	.	.	.	.	.	.	.	.	.	.	.	.	.	.	.	.	.	.	.	.	.	.	.	.	.	.	.	.	.	.	.	.	.	.
Iowa107/USA/2013	.	.	.	.	.	.	.	.	.	.	.	.	.	.	.	.	.	.	.	.	.	.	.	.	.	.	.	.	.	.	.	.	.	.	.	.	.	.	.	.	.	.	.	.	.	.	.	.	.
Iowa106/USA/2013	.	.	.	.	.	.	.	.	.	.	.	.	.	.	.	.	.	.	.	.	.	.	.	.	.	.	.	.	.	.	.	.	.	.	.	.	.	.	.	.	.	.	.	.	.	.	.	.	.
Minnesota58/USA/2013	.	.	.	.	.	.	.	.	.	.	.	.	.	.	.	.	.	.	.	.	.	.	.	.	.	.	.	.	.	.	.	.	.	.	.	.	.	.	c	.	.	.	.	.	.	.	.	.	.
Minnesota52/USA/2013	.	.	.	.	.	.	.	.	.	.	.	.	.	.	.	.	.	.	.	.	.	.	.	.	.	.	.	.	.	.	.	.	.	.	.	.	.	.	.	a	.	.	.	.	.	.	.	.	.
L00719/GER/2014	.	.	.	.	.	.	.	.	.	.	.	.	.	.	.	.	.	.	.	.	.	.	.	.	.	.	.	.	.	.	.	.	.	.	.	.	.	.	.	.	.	.	.	.	.	.	.	.	.
MEX/104/MEX/2013	t	t	.	a	c	.	a	.	c	t	t	c	c	a	g	c	t	y	.	.	y	y	c	.	.	g	.	g	t	.	t	t	.	a	t	t	t	.	.	.	t	.	t	c	t	c	t	t	.
OKN-1/JPN/2013	t	t	.	a	c	.	a	.	c	t	t	c	c	a	g	c	t	t	.	.	t	t	c	.	.	g	.	g	t	.	t	t	.	a	t	t	t	.	.	.	t	.	t	c	t	c	t	t	.
Oklahoma38/USA/2013	t	t	.	a	c	.	a	.	c	t	t	c	c	a	g	c	t	t	.	.	t	t	c	.	.	g	.	g	t	.	t	t	.	a	t	t	t	.	.	.	t	.	t	c	t	c	t	t	.
Oklahoma32/USA/2013	t	t	.	a	c	.	a	.	c	t	t	c	c	a	g	c	t	t	.	.	t	t	c	.	.	g	.	g	t	.	t	t	.	a	t	t	t	.	.	.	t	.	t	c	t	c	t	t	.
Ohio126/USA/2014	t	t	.	a	c	.	a	.	c	t	t	c	c	a	g	c	t	t	.	.	t	t	c	.	.	g	.	g	t	.	t	t	.	a	t	t	t	.	.	.	t	.	t	c	t	c	t	t	.
KUIDL-001/KOR/2014	t	t	.	a	c	.	a	.	c	t	t	c	c	a	g	c	t	t	.	.	t	t	c	.	.	g	.	g	t	.	t	t	.	a	t	t	t	.	.	.	t	.	t	c	t	c	t	t	.
KNU-1305/KOR/2013	t	t	.	a	c	.	a	.	c	t	t	c	c	a	g	c	t	t	.	.	t	t	c	.	.	g	.	g	t	.	t	t	.	a	t	t	t	.	.	.	t	.	t	c	t	c	t	t	.
Kansas29/USA/2013	t	t	.	a	c	g	a	.	c	t	t	c	c	a	g	c	t	t	.	.	t	t	c	.	.	g	.	g	t	.	t	t	.	.	t	t	t	.	.	.	t	.	t	c	t	c	t	t	.
Kansas125/USA/2013	t	t	.	a	c	.	a	.	c	t	t	c	c	a	g	c	t	t	.	.	t	t	c	.	.	g	.	g	t	.	t	t	.	a	t	t	t	.	.	.	t	.	t	c	t	c	t	t	.
Kansas46/USA/2013	t	t	.	a	c	.	a	.	c	t	t	c	c	a	g	c	t	t	.	.	t	t	c	.	.	g	.	g	t	.	t	t	.	a	t	t	t	.	.	.	t	.	t	c	t	c	t	t	.
Indiana34/USA/2013	t	t	.	a	c	.	a	.	c	t	t	c	c	a	g	c	t	t	.	.	t	t	c	.	.	g	.	g	t	.	t	t	.	a	t	t	t	.	.	.	t	.	t	c	t	c	t	t	.
Colorado30/USA/2013	t	t	.	a	c	.	a	.	c	t	t	c	c	a	g	c	t	t	.	.	t	t	c	.	.	g	.	g	t	.	t	t	.	a	t	t	t	.	.	.	t	.	t	c	t	c	t	t	.
Colorado/USA/2013	t	t	.	a	c	.	a	.	c	t	t	c	c	a	g	c	t	t	.	.	t	t	c	.	.	g	.	g	t	.	t	t	.	a	t	t	t	.	.	.	t	.	t	c	t	c	t	t	.
AOM-2/JPN/2014	t	t	.	a	c	.	a	.	c	t	t	c	c	a	g	c	t	t	.	.	t	t	c	.	.	g	.	g	t	.	t	t	.	a	t	t	t	.	.	.	t	.	t	c	t	c	t	t	.
Wisconsin74/USA/2013	t	t	.	a	c	.	a	.	c	t	t	c	c	a	g	c	t	t	.	.	t	t	c	.	.	g	.	g	t	a	t	t	.	a	t	t	t	.	.	.	t	.	t	c	t	c	t	t	.
Texas31/USA/2013	t	t	.	a	c	.	a	.	c	t	t	c	c	a	g	c	t	t	.	.	t	t	c	.	.	g	.	g	t	.	t	t	.	a	t	t	t	.	.	.	t	.	t	c	t	c	t	t	.
Tennesse56/USA/2013	t	t	.	a	c	.	a	.	c	t	t	c	c	a	g	c	t	t	.	.	t	t	c	.	.	g	.	g	t	a	t	t	.	a	t	t	t	.	.	.	t	.	t	c	t	c	t	t	.
PC21A/USA/2013	t	t	.	a	c	.	a	.	c	t	t	c	c	a	g	c	t	t	.	.	t	t	c	.	.	g	.	g	t	a	t	t	.	a	t	t	t	.	.	.	t	.	t	c	t	c	t	t	.
PC168/USA/2013	t	t	.	a	c	.	a	.	c	t	t	c	c	a	g	c	t	t	.	.	t	t	c	.	.	g	.	g	t	a	t	t	.	a	t	t	t	.	.	.	t	.	t	c	t	c	t	t	.
ON-018/CAN/2014	t	t	.	a	c	.	a	.	c	t	t	c	c	a	g	c	t	t	.	.	t	t	c	.	.	g	.	g	t	a	t	t	.	a	t	t	t	.	.	.	t	.	t	c	t	c	t	t	.
OKN-2/JPN/2013	t	t	.	a	c	.	a	.	c	t	t	c	c	a	g	c	t	t	.	.	t	t	c	.	.	g	.	g	t	a	t	t	.	a	t	t	t	.	.	.	t	.	t	c	t	c	t	t	.
Oklahoma35/USA/2013	t	t	.	a	c	.	a	.	c	t	t	c	c	a	g	c	t	t	.	.	t	t	c	.	.	g	.	g	t	.	t	t	.	a	t	t	t	.	.	.	t	.	t	c	t	c	t	t	.
Ohio68/USA/2013	t	t	.	a	c	.	a	.	c	t	t	c	c	a	g	c	t	t	.	.	t	t	c	.	.	g	.	g	t	a	t	t	.	a	t	t	t	.	.	.	t	.	t	c	t	c	t	t	.
Ohio123/USA/2013	t	t	.	a	c	.	a	.	c	t	t	c	c	a	g	c	t	t	.	.	t	t	c	.	.	g	.	g	t	a	t	t	.	a	t	t	t	.	.	.	t	.	t	c	t	c	t	t	.
NorthCarolina91/USA/2013	t	t	.	a	c	.	a	.	c	t	t	c	c	a	g	c	t	t	.	.	t	t	c	.	.	g	.	g	t	a	t	t	.	a	t	t	t	.	.	.	t	.	t	c	t	c	t	t	.
NorthCarolina40/USA/2013	t	t	.	a	c	.	a	.	c	t	t	c	c	a	g	c	t	t	.	.	t	t	c	.	.	g	.	g	t	.	t	t	.	a	t	t	t	.	.	.	t	.	t	c	t	c	t	t	t
NorthCalorina66/USA/2013	t	t	.	a	c	.	a	.	c	t	t	c	c	a	g	c	t	t	.	.	t	t	c	.	.	g	.	g	t	.	t	t	.	a	t	t	t	.	.	.	t	.	t	c	t	c	t	t	t
NIG-2/JPN/2014	t	t	.	a	c	.	a	.	c	t	t	c	c	a	g	c	t	t	.	.	t	t	c	.	.	g	.	g	t	a	t	t	.	a	t	t	t	.	.	.	t	.	t	c	t	c	t	t	.
MYZ-1/JPN/2013	t	t	.	a	c	.	a	.	c	t	t	c	c	a	g	c	t	t	.	.	t	t	c	.	.	g	.	g	t	a	t	t	.	a	t	t	t	.	.	.	t	.	t	c	t	c	t	t	.
Missouri93/USA/2013	t	t	.	a	c	.	a	.	c	t	t	c	c	a	g	c	t	t	.	.	t	t	c	.	.	g	.	g	t	.	t	t	.	a	t	t	t	.	.	.	t	.	t	c	t	c	t	t	.
Missouri92/USA/2013	t	t	.	a	c	.	a	.	c	t	t	c	c	a	g	c	t	t	.	.	t	t	c	.	.	g	.	g	t	.	t	t	.	a	t	t	t	.	.	.	t	.	t	c	t	c	t	t	.
Missouri102/USA/2013	t	t	.	a	c	.	a	.	c	t	t	c	c	a	g	c	t	t	.	.	t	t	c	.	.	g	.	g	t	.	t	t	.	a	t	t	t	.	.	.	t	.	t	c	t	c	t	t	.
Missouri101/USA/2013	t	t	.	a	c	.	a	.	c	t	t	c	c	a	g	c	t	t	.	.	t	t	c	.	.	g	.	g	t	a	t	t	.	a	t	t	t	.	.	.	t	.	t	c	t	c	t	t	.
Minnesota95/USA/2013	t	t	.	a	c	.	a	.	c	t	t	c	c	a	g	c	t	t	.	.	t	t	c	.	.	g	.	g	t	.	t	t	.	a	t	t	t	.	.	.	t	.	t	c	t	c	t	t	t
Minnesota94/USA/2013	t	t	.	a	c	.	a	.	c	t	t	c	c	a	g	c	t	t	.	.	t	t	c	.	.	g	.	g	t	.	t	t	.	a	t	t	t	.	.	.	t	.	t	c	t	c	t	t	t
Minnesota86/USA/2013	t	t	.	a	c	.	a	.	c	t	t	c	c	a	g	c	t	t	.	.	t	t	c	.	.	g	.	g	t	.	t	t	.	a	t	t	t	.	.	.	t	.	t	c	t	c	t	t	t
Minnesota85/USA/2013	t	t	.	a	c	.	a	.	c	t	t	c	c	a	g	c	t	t	.	.	t	t	c	.	.	g	.	g	t	.	t	t	.	a	t	t	t	.	.	.	t	.	t	c	t	c	t	t	t
Minnesota84/USA/2013	t	t	.	a	c	.	a	.	c	t	t	c	c	a	g	c	t	t	.	.	t	t	c	.	.	g	.	g	t	a	t	t	.	a	t	t	t	.	.	.	t	.	t	c	t	c	t	t	.
Minnesota83/USA/2013	t	t	.	a	c	.	a	.	c	t	t	c	c	a	g	c	t	t	.	.	t	t	c	.	.	g	.	g	t	.	t	t	.	a	t	t	t	.	.	.	t	.	t	c	t	c	t	t	t
Minnesota79/USA/2013	t	t	.	a	c	.	a	.	c	t	t	c	c	a	g	c	t	t	.	.	t	t	c	.	.	g	.	g	t	.	t	t	.	a	t	t	t	.	.	.	t	.	t	c	t	c	t	t	t
Minnesota78/USA/2013	t	t	.	a	c	.	a	.	c	t	t	c	c	a	g	c	t	t	.	.	t	t	c	.	.	g	.	g	t	.	t	t	.	a	t	t	t	.	.	.	t	.	t	c	t	c	t	t	t
Minnesota76/USA/2013	t	t	.	a	c	.	a	.	c	t	t	c	c	a	g	c	t	t	.	.	t	t	c	.	.	g	.	g	t	a	t	t	.	a	t	t	t	.	.	.	t	.	t	c	t	c	t	t	.
Minnesota72/USA/2013	t	t	.	a	c	.	a	.	c	t	t	c	c	a	g	c	t	t	.	.	t	t	c	.	.	g	.	g	t	a	t	t	.	a	t	t	t	.	.	.	t	.	t	c	t	c	t	t	.
Minnesota71/USA/2013	t	t	.	a	c	.	a	.	c	t	t	c	c	a	g	c	t	t	.	.	t	t	c	.	.	g	.	g	t	a	t	t	.	a	t	t	t	.	.	.	t	.	t	c	t	c	t	t	.
Minnesota65/USA/2013	t	t	.	a	c	.	a	.	c	t	t	c	c	a	g	c	t	t	.	.	t	t	c	.	.	g	.	g	t	.	t	t	.	a	t	t	t	.	.	.	t	.	t	c	t	c	t	t	t
Minnesota61/USA/2013	t	t	.	a	c	.	a	.	c	t	t	c	c	a	g	c	t	t	.	.	t	t	c	.	.	g	.	g	t	.	t	t	.	a	t	t	t	.	.	.	t	.	t	c	t	c	t	t	.
Minnesota59/USA/2013	t	t	.	a	c	.	a	.	c	t	t	c	c	a	g	c	t	t	.	.	t	t	c	.	.	g	.	g	t	a	t	t	.	a	t	t	t	.	.	.	t	.	t	c	t	c	t	t	.
Minnesota41/USA/2013	t	t	.	a	c	.	a	.	c	t	t	c	c	a	g	c	t	t	.	.	t	t	c	.	.	g	.	g	t	.	t	t	.	a	t	t	t	.	.	.	t	.	t	c	t	c	t	t	t
Minnesota127/USA/2013	t	t	.	a	c	.	a	.	c	t	t	c	c	a	g	c	t	t	.	.	t	t	c	.	.	g	.	g	t	.	t	t	.	a	t	t	t	.	.	.	t	.	t	c	t	c	t	t	.
Minnesota100/USA/2013	t	t	.	a	c	.	a	.	c	t	t	c	c	a	g	c	t	t	.	.	t	t	c	.	.	g	.	g	t	a	t	t	.	a	t	t	t	.	.	.	t	.	t	c	t	c	t	t	.
MIE-1/JPN/2014	t	t	.	a	c	.	a	.	c	t	t	c	c	a	g	c	t	t	.	.	t	t	c	.	.	g	.	g	t	a	t	t	.	a	t	t	t	.	.	.	t	.	t	c	t	c	t	t	.
MEX/124/MEX/2014	t	t	.	a	c	.	a	.	c	t	t	c	c	a	g	c	t	t	.	.	t	t	c	.	.	g	.	g	t	a	t	t	.	a	t	t	t	.	.	.	t	.	t	c	t	c	t	t	.
KMM-2/JPN/2014	t	t	.	a	c	.	a	.	c	t	t	c	c	a	g	c	t	t	.	.	t	t	c	.	.	g	.	g	t	a	t	t	.	a	t	t	t	.	.	.	t	.	t	c	t	c	t	t	.
KMM-1/JPN/2014	t	t	.	a	c	.	a	.	c	t	t	c	c	a	g	c	t	t	.	.	t	t	c	.	.	g	.	g	t	a	t	t	.	a	t	t	t	.	.	.	t	.	t	c	t	c	t	t	.
KGW-1/JPN/2014	t	t	.	a	c	.	a	.	c	t	t	c	c	a	g	c	t	t	.	.	t	t	c	.	.	g	.	g	t	a	t	t	.	a	t	t	t	.	.	.	t	.	t	c	t	c	t	t	.
KGS-4/JPN/2014	t	t	.	a	c	.	a	.	c	t	t	c	c	a	g	c	t	t	.	.	t	t	c	.	.	g	.	g	t	a	t	t	.	a	t	t	t	.	.	.	t	.	t	c	t	c	t	t	.
KGS-2/JPN/2013	t	t	.	a	c	.	a	.	c	t	t	c	c	a	g	c	t	t	.	.	t	t	c	.	.	g	.	g	t	a	t	t	.	a	t	t	t	.	.	.	t	.	t	c	t	c	t	t	.
KGS-1/JPN/2013	t	t	.	a	c	.	a	.	c	t	t	c	c	a	g	c	t	t	.	.	t	t	c	.	.	g	.	g	t	a	t	t	.	a	t	t	t	.	.	.	t	.	t	c	t	c	t	t	.
KCH-2/JPN/2014	t	t	.	a	c	.	a	.	c	t	t	c	c	a	g	c	t	t	.	.	t	t	c	.	.	g	.	g	t	a	t	t	.	a	t	t	t	.	.	.	t	.	t	c	t	c	t	t	.
KCH-1/JPN/2014	t	t	.	a	c	.	a	.	c	t	t	c	c	a	g	c	t	t	.	.	t	t	c	.	.	g	.	g	t	a	t	t	.	a	t	t	t	.	.	.	t	.	t	c	t	c	t	t	.
Kansas36/USA/2013	t	t	.	a	c	.	a	.	c	t	t	c	c	a	g	c	t	t	.	.	t	t	c	.	.	g	.	g	t	.	t	t	.	a	t	t	t	.	.	.	t	.	t	c	t	c	t	t	.
IWT-4/JPN/2014	t	t	.	a	c	.	a	.	c	t	t	c	c	a	g	c	t	t	.	.	t	t	c	.	.	g	.	g	t	a	t	t	.	a	t	t	t	.	.	.	t	.	t	c	t	c	t	t	.
IWT-3/JPN/2014	t	t	.	a	c	.	a	.	c	t	t	c	c	a	g	c	t	t	.	.	t	t	c	.	.	g	.	g	t	.	t	t	.	a	t	t	t	.	.	.	t	.	t	c	t	c	t	t	.
IWT-2/JPN/2014	t	t	.	a	c	.	a	.	c	t	t	c	c	a	g	c	t	t	.	.	t	t	c	.	.	g	.	g	t	a	t	t	.	a	t	t	t	.	.	.	t	.	t	c	t	c	t	t	.
Iowa70/USA/2013	t	t	.	a	c	.	a	.	c	t	t	c	c	a	g	c	t	t	.	.	t	t	c	.	.	g	.	g	t	.	t	t	.	a	t	t	t	.	.	.	t	.	t	c	t	c	t	t	t
Illinois98/USA/2013	t	t	.	a	c	.	a	.	c	t	t	c	c	a	g	c	t	t	.	.	t	t	c	.	.	g	.	g	t	a	t	t	.	a	t	t	t	.	.	.	t	.	t	c	t	c	t	t	.
Illinois97/USA/2013	t	t	.	a	c	.	a	.	c	t	t	c	c	a	g	c	t	t	.	.	t	t	c	.	.	g	.	g	t	a	t	t	.	a	t	t	t	.	.	.	t	m	t	c	t	c	t	t	.
Illinois87/USA/2013	t	t	.	a	c	.	a	.	c	t	t	c	c	a	g	c	t	t	.	.	t	t	c	.	.	g	.	g	t	a	t	t	.	a	t	t	t	.	.	.	t	.	t	c	t	c	t	t	.
Illinois81/USA/2013	t	t	.	a	c	.	a	.	c	t	t	c	c	a	g	c	t	t	.	.	t	t	c	.	.	g	.	g	t	a	t	t	.	a	t	t	t	.	.	.	t	.	t	c	t	c	t	t	.
Illinois63/USA/2013	t	t	.	a	c	.	a	.	c	t	t	c	c	a	g	c	t	t	.	.	t	t	c	.	.	g	.	g	t	a	t	t	.	a	t	t	t	.	.	.	t	.	t	c	t	c	t	t	.
IBR-8/JPN/2014	t	t	.	a	c	.	a	.	c	t	t	c	c	a	g	c	t	t	.	.	t	t	c	.	.	g	.	g	t	a	t	t	.	a	t	t	t	.	.	.	t	.	t	c	t	c	t	t	.
IBR-4/JPN/2014	t	t	.	a	c	.	a	.	c	t	t	c	c	a	g	c	t	t	.	.	t	t	c	.	.	g	.	g	t	a	t	t	.	a	t	t	t	.	.	.	t	.	t	c	t	c	t	t	.
IBR-3/JPN/2014	t	t	.	a	c	.	a	.	c	t	t	c	c	a	g	c	t	t	.	.	t	t	c	.	.	g	.	g	t	a	t	t	.	a	t	t	t	.	.	.	t	.	t	c	t	c	t	t	.
HRS-1/JPN/2014	t	t	.	a	c	.	a	.	c	t	t	c	c	a	g	c	t	t	.	.	t	t	c	.	.	g	.	g	t	a	t	t	.	a	t	t	t	.	.	.	t	.	t	c	t	c	t	t	.
GNM-1/JPN/2014	t	t	.	a	c	.	a	.	c	t	t	c	c	a	g	c	t	t	.	.	t	t	c	.	.	g	.	g	t	a	t	t	.	a	t	t	t	.	.	.	t	.	t	c	t	c	t	t	.
FKO-1/JPN/2014	t	t	.	a	c	.	a	.	c	t	t	c	c	a	g	c	t	t	.	.	t	t	c	.	.	g	.	g	t	a	t	t	.	a	t	t	t	.	.	.	t	.	t	c	t	c	t	t	.
EHM-1/JPN/2014	t	t	.	a	c	.	a	.	c	t	t	c	c	a	g	c	t	t	.	.	t	t	c	.	.	g	.	g	t	a	t	t	.	a	t	t	t	.	.	.	t	.	t	c	t	c	t	t	.
Colorado47/USA/2013	t	t	.	a	c	g	a	.	c	t	t	c	c	a	g	c	t	t	.	.	t	t	c	.	.	g	.	g	t	.	t	t	.	.	t	t	t	.	.	.	t	.	t	c	t	c	t	t	.
AOM-3/JPN/2014	t	t	.	a	c	.	a	.	c	t	t	c	c	a	g	c	t	t	.	.	t	t	c	.	.	g	.	g	t	.	t	t	.	a	t	t	t	.	.	.	t	.	t	c	t	c	t	t	.
AOM-1/JPN/2014	t	t	.	a	c	.	a	.	c	t	t	c	c	a	g	c	t	t	.	.	t	t	c	.	.	g	.	g	t	a	t	t	.	a	t	t	t	.	.	.	t	.	t	c	t	c	t	t	.
Wisconsin55/USA/2013	t	t	.	a	c	.	a	c	c	t	t	c	c	a	g	c	t	t	.	.	t	t	c	.	.	g	.	g	t	a	t	t	.	a	t	t	t	.	.	.	t	.	t	c	t	c	t	t	.
Texas128/USA/2013	t	t	.	a	c	.	a	.	c	t	t	c	c	a	g	c	t	t	.	.	t	t	c	.	.	g	t	g	t	.	t	t	.	a	t	t	t	.	.	.	t	.	t	c	t	c	t	t	.
Ohio75/USA/2013	t	t	.	a	c	.	a	c	c	t	t	c	c	a	g	c	t	t	.	.	t	t	c	.	.	g	.	g	t	a	t	t	.	a	t	t	t	.	.	.	t	.	t	c	t	c	t	t	.
Ohio69/USA/2013	t	t	.	a	c	.	a	c	c	t	t	c	c	a	g	c	t	t	.	.	t	t	c	.	.	g	.	g	t	a	t	t	.	a	t	t	t	.	.	.	t	.	t	c	t	c	t	t	.
Ohio60/USA/2013	t	t	.	a	c	.	a	c	c	t	t	c	c	a	g	c	t	t	.	.	t	t	c	.	.	g	.	g	t	a	t	t	.	a	t	t	t	.	.	.	t	.	t	c	t	c	t	t	.
Ohio120/USA/2013	t	t	.	a	c	.	a	.	c	t	t	c	c	a	g	c	t	t	.	.	t	t	c	.	.	g	.	g	t	a	t	t	c	a	t	t	t	.	.	.	t	.	t	c	t	c	t	t	.
NIG-1/JPN/2014	t	t	.	a	c	.	a	c	c	t	t	c	c	a	g	c	t	t	.	.	t	t	c	.	.	g	.	g	t	a	t	t	.	a	t	t	t	.	.	.	t	.	t	c	t	c	t	t	.
Minnesota90/USA/2013	t	t	.	a	c	.	a	.	c	t	t	c	c	a	g	c	t	t	.	.	t	t	c	.	.	g	.	g	t	a	t	t	.	a	t	t	t	.	.	.	t	.	t	c	t	c	t	t	.
Minnesota89/USA/2013	t	t	.	a	c	.	a	.	c	t	t	c	c	a	g	c	t	t	.	.	t	t	c	.	.	g	.	g	t	a	t	t	.	a	t	t	t	.	.	.	t	.	t	c	t	c	t	t	.
Minnesota82/USA/2013	t	t	.	a	c	.	a	.	c	t	t	c	c	a	g	c	t	t	.	.	t	t	c	.	.	g	.	g	t	a	t	t	.	a	t	t	t	.	.	.	t	.	t	c	t	c	t	t	.
Minnesota77/USA/2013	t	t	.	a	c	.	a	.	c	t	t	c	c	a	g	c	t	t	.	.	t	t	c	.	.	g	.	g	t	a	t	t	.	a	t	t	t	.	.	.	t	.	t	c	t	c	t	t	.
Minnesota73/USA/2013	t	t	.	a	c	.	a	.	c	t	t	c	c	a	g	c	t	t	.	.	t	t	c	.	.	g	.	g	t	a	t	t	.	a	t	t	t	.	.	.	t	.	t	c	t	c	t	t	.
Minnesota67/USA/2013	t	t	.	a	c	.	a	.	c	t	t	c	c	a	g	c	t	t	.	.	t	t	c	.	.	g	.	g	t	a	t	t	.	a	t	t	t	.	.	.	t	.	t	c	t	c	t	t	.
Minnesota64/USA/2013	t	t	.	a	c	.	a	.	c	t	t	c	c	a	g	c	t	t	.	.	t	t	c	.	.	g	.	g	t	a	t	t	c	a	t	t	t	.	.	.	t	.	t	c	t	c	t	t	.
Minnesota62/USA/2013	t	t	.	a	c	.	a	.	c	t	t	c	c	a	g	c	t	t	.	.	t	t	c	.	.	g	.	g	t	a	t	t	.	a	t	t	t	.	.	.	t	.	t	c	t	c	t	t	.
Minnesota54/USA/2013	t	t	.	a	c	.	a	.	c	t	t	c	c	a	g	c	t	t	.	.	t	t	c	.	.	g	.	g	t	a	t	t	c	a	t	t	t	.	.	.	t	.	t	c	t	c	t	t	.
Minnesota42/USA/2013	t	t	.	a	c	.	a	.	c	t	t	c	c	a	g	c	t	t	.	.	t	t	c	.	.	g	.	g	t	a	t	t	c	a	t	t	t	.	.	.	t	.	t	c	t	c	t	t	.
IWT-1/JPN/2014	t	t	.	a	c	.	a	.	c	t	t	c	c	a	g	c	t	t	.	.	t	t	c	.	.	g	.	g	t	.	t	t	.	a	t	t	t	.	.	.	t	.	t	c	t	c	t	t	.
Iowa96/USA/2013	t	t	.	a	c	.	a	.	c	t	t	c	c	a	g	c	t	t	.	.	t	t	c	.	.	g	.	g	t	.	t	t	.	a	t	t	t	.	.	.	t	.	t	c	t	c	t	t	t
Iowa28/USA/2013	t	t	.	a	c	.	a	.	c	t	t	c	c	a	g	c	t	t	.	.	t	t	c	.	.	g	.	g	t	a	t	t	.	a	t	t	t	.	.	.	t	.	t	c	t	c	t	t	.
Iowa103/USA/2013	t	t	.	a	c	.	a	y	c	t	t	c	c	a	g	c	t	t	t	.	t	t	c	.	.	g	.	g	t	a	t	t	.	a	t	t	t	.	.	.	t	.	t	c	t	c	t	t	.
IBR-7/JPN/2014	t	t	.	a	c	.	a	c	c	t	t	c	c	a	g	c	t	t	.	.	t	t	c	.	.	g	.	g	t	a	t	t	.	a	t	t	t	.	.	.	t	.	t	c	t	c	t	t	.
IBR-6/JPN/2014	t	t	.	a	c	.	a	c	c	t	t	c	c	a	g	c	t	t	.	.	t	t	c	.	.	g	.	g	t	a	t	t	.	a	t	t	t	.	.	.	t	.	t	c	t	c	t	t	.
IBR-2/JPN/2013	t	t	.	a	c	.	a	.	c	t	t	c	c	a	g	c	t	t	.	.	t	t	c	.	.	g	.	g	t	a	t	t	.	a	t	t	t	.	.	.	t	.	t	c	t	c	t	t	.
IBR-1/JPN/2013	t	t	.	a	c	.	a	.	c	t	t	c	c	a	g	c	t	t	.	.	t	t	c	.	.	g	.	g	t	a	t	t	.	a	t	t	t	.	.	.	t	.	t	c	t	c	t	t	.
GNM-2/JPN/2014	t	t	.	a	c	.	a	c	c	t	t	c	c	a	g	c	t	t	.	.	t	t	c	.	.	g	.	g	t	a	t	t	.	a	t	t	t	.	.	.	t	.	t	c	t	c	t	t	.
TTR-1/JPN/2014	t	t	t	a	c	.	a	.	c	t	t	c	c	a	g	c	t	t	.	.	t	t	c	.	.	g	.	g	t	a	t	t	.	a	t	t	t	.	.	.	t	.	t	c	t	c	t	t	.
Texas39/USA/2013	t	t	.	a	c	.	a	.	c	t	t	c	c	a	g	c	t	t	.	a	t	t	c	t	.	g	.	g	t	a	t	t	.	a	t	t	t	.	.	.	t	.	t	c	t	c	t	t	.
IBR-5/JPN/2014	t	t	.	a	c	.	a	.	c	t	t	c	c	a	g	c	t	t	.	.	t	t	c	.	c	g	.	g	t	a	t	t	.	a	t	t	t	t	.	.	t	.	t	c	t	c	t	t	.
[truncated: 30 more columns]

## Sheet: Motif M6
Site	19569	19584	19587	19617	19627	19629	19647	19708	19719	19736	19746	19798	19806	19812	19869	19888	19890	19926	19947	19953	20000	20064	20085	20093	20103	20110	20144	20196	20202	20285	20343	20379	20383	20511	20528	20638	20647	20648	20651	20682	20684	20703	20705	20712	20713	20714	20715	20717	20719
Indiana12.83/USA/2013	c	c	t	g	a	t	t	c	t	g	a	c	t	t	t	c	t	c	c	c	t	g	c	a	c	a	g	c	t	a	t	t	g	t	c	a	a	t	c	c	c	a	t	c	a	g	t	c	c
OH851/USA/2014	.	.	.	.	.	.	.	.	.	.	.	.	.	.	.	.	.	.	.	.	.	.	.	.	.	.	.	.	.	.	.	.	.	.	.	.	.	.	.	.	.	.	.	.	.	.	.	.	.
MYZ-1/JPN/2013	.	.	.	.	.	.	.	.	.	.	.	.	.	.	.	.	.	.	.	.	.	.	.	.	.	.	.	.	.	.	.	.	.	.	.	.	.	.	.	.	.	.	.	.	.	.	.	.	.
KCH-2/JPN/2014	.	.	.	.	.	.	.	.	.	.	.	.	.	.	.	.	.	.	.	.	.	.	.	.	.	.	.	.	.	.	.	.	.	.	.	.	.	.	.	.	.	.	.	.	.	.	.	.	.
KCH-1/JPN/2014	.	.	.	.	.	.	.	.	.	.	.	.	.	.	.	.	.	.	.	.	.	.	.	.	.	.	.	.	.	.	.	.	.	.	.	.	.	.	.	.	.	.	.	.	.	.	.	.	.
Iowa107/USA/2013	.	.	.	.	.	.	.	.	.	.	.	.	.	.	.	.	.	.	.	.	.	.	.	.	.	.	.	.	.	.	.	.	.	.	.	.	.	.	.	.	.	.	.	.	.	.	.	.	.
Iowa106/USA/2013	.	.	.	.	.	.	.	.	.	.	.	.	.	.	.	.	.	.	.	.	.	.	.	.	.	.	.	.	.	.	.	.	.	.	.	.	.	.	.	.	.	.	.	.	.	.	.	.	.
Ohio126/USA/2014	.	.	.	.	.	.	.	.	.	.	.	.	c	.	.	.	.	.	.	.	.	.	.	.	.	.	.	.	.	.	.	.	.	.	.	.	.	.	.	.	.	.	.	.	.	.	.	.	.
Minnesota58/USA/2013	.	.	.	.	.	.	.	.	.	.	.	.	.	.	.	.	.	.	.	.	.	.	.	.	.	.	.	.	.	.	.	.	.	.	.	.	.	.	.	.	.	.	.	.	.	.	.	.	.
Minnesota52/USA/2013	.	.	.	.	.	.	.	a	.	.	.	.	.	.	.	.	.	.	.	.	.	.	.	.	.	.	.	.	.	.	.	.	.	.	.	.	.	.	.	.	.	.	.	.	.	.	.	.	.
KNU-1406-1/KOR/2014	.	.	.	.	.	.	.	.	.	.	.	.	.	.	.	.	.	.	.	.	.	.	.	.	.	.	.	.	.	.	.	.	.	.	.	g	.	.	.	.	.	.	.	.	.	.	.	.	.
OKY-1/JPN/2014	.	.	.	.	.	.	.	.	.	.	.	.	.	.	.	.	.	.	.	.	.	.	.	.	.	.	.	.	.	g	c	.	.	c	.	.	c	c	.	.	.	.	.	.	.	.	.	.	.
Iowa23.57/USA/2013	.	.	.	.	.	.	.	.	.	.	.	.	.	.	.	.	.	.	.	.	.	.	.	.	.	.	.	.	.	g	c	.	.	c	.	.	c	c	.	.	.	.	.	.	.	.	.	.	.
L00719/GER/2014	.	.	.	.	.	.	.	.	.	.	g	t	.	.	.	.	.	.	.	.	.	.	.	.	.	.	.	.	.	.	.	.	.	.	.	.	.	.	.	.	.	.	.	.	.	.	.	.	.
Oklahoma32/USA/2013	t	.	g	t	g	c	.	.	.	.	g	.	.	c	c	.	c	t	.	.	.	a	.	.	t	.	.	.	c	g	c	.	.	c	.	.	c	c	.	.	t	.	c	t	c	a	g	t	a
MEX/104/MEX/2013	t	.	g	t	g	c	.	.	.	.	g	.	.	c	c	.	c	t	.	.	.	a	.	.	t	.	.	.	c	g	.	.	.	c	.	.	c	c	.	.	t	.	c	t	c	a	g	t	a
Kansas29/USA/2013	t	.	g	t	g	c	.	.	.	.	g	.	.	c	c	.	c	t	.	.	.	a	.	.	t	.	.	.	c	g	c	.	.	c	.	.	c	c	.	.	t	.	c	t	c	a	g	t	a
IBR-7/JPN/2014	t	.	g	t	g	c	.	.	.	.	g	.	.	c	c	.	c	t	.	.	.	a	.	.	t	.	.	.	c	g	c	.	.	c	.	.	c	c	.	.	t	.	c	t	c	a	g	t	a
IBR-6/JPN/2014	t	.	g	t	g	c	.	.	.	.	g	.	.	c	c	.	c	t	.	.	.	a	.	.	t	.	.	.	c	g	c	.	.	c	.	.	c	c	.	.	t	.	c	t	c	a	g	t	a
Colorado47/USA/2013	t	.	g	t	g	c	.	.	.	.	g	.	.	c	c	.	c	t	.	.	.	a	.	.	t	.	.	.	c	g	c	.	.	c	.	.	c	c	.	.	t	.	c	t	c	a	g	t	a
Wisconsin55/USA/2013	t	.	g	t	g	c	.	.	.	.	g	.	.	c	c	.	c	t	.	.	.	a	.	.	t	.	.	.	c	g	c	.	.	c	.	.	c	c	.	.	t	.	c	t	c	a	g	t	a
Texas39/USA/2013	t	.	g	t	g	c	.	.	.	.	g	.	.	c	c	.	c	t	.	.	.	a	.	.	t	.	.	.	c	g	c	.	.	c	.	.	c	c	.	.	t	.	c	t	c	a	g	t	a
PC21A/USA/2013	t	.	g	t	g	c	.	.	.	.	g	.	.	c	c	.	c	t	.	.	.	a	.	.	t	.	.	.	c	g	c	.	.	c	.	.	c	c	.	.	t	.	c	t	c	a	g	t	a
OKN-2/JPN/2013	t	.	g	t	g	c	.	.	.	.	g	.	.	c	c	.	c	t	.	.	.	a	.	.	t	.	.	.	c	g	c	.	.	c	.	.	c	c	.	.	t	.	c	t	c	a	g	t	a
Ohio75/USA/2013	t	.	g	t	g	c	.	.	.	.	g	.	.	c	c	.	c	t	.	.	.	a	.	.	t	.	.	.	c	g	c	.	.	c	.	.	c	c	.	.	t	.	c	t	c	a	g	t	a
Ohio69/USA/2013	t	.	g	t	g	c	.	.	.	.	g	.	.	c	c	.	c	t	.	.	.	a	.	.	t	.	.	.	c	g	c	.	.	c	.	.	c	c	.	.	t	.	c	t	c	a	g	t	a
Ohio60/USA/2013	t	.	g	t	g	c	.	.	.	.	g	.	.	c	c	.	c	t	.	.	.	a	.	.	t	.	.	.	c	g	c	.	.	c	.	.	c	c	.	.	t	.	c	t	c	a	g	t	a
Ohio120/USA/2013	t	.	g	t	g	c	.	.	.	.	g	.	.	c	c	.	c	t	.	.	.	a	.	.	t	.	.	.	c	g	c	.	.	c	.	.	c	c	.	.	t	.	c	t	c	a	g	t	a
NorthCarolina91/USA/2013	t	.	g	t	g	c	.	.	.	.	g	.	.	c	c	.	c	t	.	.	.	a	.	.	t	.	.	.	c	g	c	.	.	c	.	.	c	c	.	.	t	.	c	t	c	a	g	t	a
NIG-2/JPN/2014	t	.	g	t	g	c	.	.	.	.	g	.	.	c	c	.	c	t	.	.	.	a	.	.	t	.	.	.	c	g	c	.	.	c	.	.	c	c	.	.	t	.	c	t	c	a	g	t	a
NIG-1/JPN/2014	t	.	g	t	g	c	.	.	.	.	g	.	.	c	c	.	c	t	.	.	.	a	.	.	t	.	.	.	c	g	c	.	.	c	.	.	c	c	.	.	t	.	c	t	c	a	g	t	a
Missouri93/USA/2013	t	.	g	t	g	c	.	.	.	.	g	.	.	c	c	.	c	t	.	.	.	a	.	.	t	.	.	.	c	g	c	.	.	c	.	.	c	c	.	.	t	.	c	t	c	a	g	t	a
Missouri92/USA/2013	t	.	g	t	g	c	.	.	.	.	g	.	.	c	c	.	c	t	.	.	.	a	.	.	t	.	.	.	c	g	c	.	.	c	.	.	c	c	.	.	t	.	c	t	c	a	g	t	a
Missouri102/USA/2013	t	.	g	t	g	c	.	.	.	.	g	.	.	c	c	.	c	t	.	.	.	a	.	.	t	.	.	.	c	g	c	.	.	c	.	.	c	c	.	.	t	.	c	t	c	a	g	t	a
Minnesota90/USA/2013	t	.	g	t	g	c	.	.	.	.	g	.	.	c	c	.	c	t	.	.	.	a	.	.	t	.	.	.	c	g	c	.	.	c	.	.	c	c	.	.	t	.	c	t	c	a	g	t	a
Minnesota89/USA/2013	t	.	g	t	g	c	.	.	.	.	g	.	.	c	c	.	c	t	.	.	.	a	.	.	t	.	.	.	c	g	c	.	.	c	.	.	c	c	.	.	t	.	c	t	c	a	g	t	a
Minnesota84/USA/2013	t	.	g	t	g	c	.	.	.	.	g	.	.	c	c	.	c	t	.	.	.	a	.	.	t	.	.	.	c	g	c	.	.	c	.	.	c	c	.	.	t	.	c	t	c	a	g	t	a
Minnesota82/USA/2013	t	.	g	t	g	c	.	.	.	.	g	.	.	c	c	.	c	t	.	.	.	a	.	.	t	.	.	.	c	g	c	.	.	c	.	.	c	c	.	.	t	.	c	t	c	a	g	t	a
Minnesota77/USA/2013	t	.	g	t	g	c	.	.	.	.	g	.	.	c	c	.	c	t	.	.	.	a	.	.	t	.	.	.	c	g	c	.	.	c	.	.	c	c	.	.	t	.	c	t	c	a	g	t	a
Minnesota73/USA/2013	t	.	g	t	g	c	.	.	.	.	g	.	.	c	c	.	c	t	.	.	.	a	.	.	t	.	.	.	c	g	c	.	.	c	.	.	c	c	.	.	t	.	c	t	c	a	g	t	a
Minnesota71/USA/2013	t	.	g	t	g	c	.	.	.	.	g	.	.	c	c	.	c	t	.	.	.	a	.	.	t	.	.	.	c	g	c	.	.	c	.	.	c	c	.	.	t	.	c	t	c	a	g	t	a
Minnesota67/USA/2013	t	.	g	t	g	c	.	.	.	.	g	.	.	c	c	.	c	t	.	.	.	a	.	.	t	.	.	.	c	g	c	.	.	c	.	.	c	c	.	.	t	.	c	t	c	a	g	t	a
Minnesota62/USA/2013	t	.	g	t	g	c	.	.	.	.	g	.	.	c	c	.	c	t	.	.	.	a	.	.	t	.	.	.	c	g	c	.	.	c	.	.	c	c	.	.	t	.	c	t	c	a	g	t	a
Minnesota54/USA/2013	t	.	g	t	g	c	.	.	.	.	g	.	.	c	c	.	c	t	.	.	.	a	.	.	t	.	.	.	c	g	c	.	.	c	.	.	c	c	.	.	t	.	c	t	c	a	g	t	a
Minnesota42/USA/2013	t	.	g	t	g	c	.	.	.	.	g	.	.	c	c	.	c	t	.	.	.	a	.	.	t	.	.	.	c	g	c	.	.	c	.	.	c	c	.	.	t	.	c	t	c	a	g	t	a
Minnesota100/USA/2013	t	.	g	t	g	c	.	.	.	.	g	.	.	c	c	.	c	t	.	.	.	a	.	.	t	.	.	.	c	g	c	.	.	c	.	.	c	c	.	.	t	.	c	t	c	a	g	t	a
MIE-1/JPN/2014	t	.	g	t	g	c	.	.	.	.	g	.	.	c	c	.	c	t	.	.	.	a	.	.	t	.	.	.	c	g	c	.	.	c	.	.	c	c	.	.	t	.	c	t	c	a	g	t	a
KUIDL-001/KOR/2014	t	.	g	t	g	c	.	.	.	.	g	.	.	c	c	.	c	t	.	.	.	a	.	.	t	.	.	.	c	g	c	.	.	c	.	.	c	c	.	.	t	.	c	t	c	a	g	t	a
KNU-1305/KOR/2013	t	.	g	t	g	c	.	.	.	.	g	.	.	c	c	.	c	t	.	.	.	a	.	.	t	.	.	.	c	g	c	.	.	c	.	.	c	c	.	.	t	.	c	t	c	a	g	t	a
KMM-2/JPN/2014	t	.	g	t	g	c	.	.	.	.	g	.	.	c	c	.	c	t	.	.	.	a	.	.	t	.	.	.	c	g	c	.	.	c	.	.	c	c	.	.	t	.	c	t	c	a	g	t	a
KMM-1/JPN/2014	t	.	g	t	g	c	.	.	.	.	g	.	.	c	c	.	c	t	.	.	.	a	.	.	t	.	.	.	c	g	c	.	.	c	.	.	c	c	.	.	t	.	c	t	c	a	g	t	a
KGS-1/JPN/2013	t	.	g	t	g	c	.	.	.	.	g	.	.	c	c	.	c	t	.	.	.	a	.	.	t	.	.	.	c	g	c	.	.	c	.	.	c	c	.	.	t	.	c	t	c	a	g	t	a
IWT-3/JPN/2014	t	.	g	t	g	c	.	.	.	.	g	.	.	c	c	.	c	t	.	.	.	a	.	.	t	.	.	.	c	g	c	.	.	c	.	.	c	c	.	.	t	.	c	t	c	a	g	t	a
IWT-2/JPN/2014	t	.	g	t	g	c	.	.	.	.	g	.	.	c	c	.	c	t	.	.	.	a	.	.	t	.	.	.	c	g	c	.	.	c	.	.	c	c	.	.	t	.	c	t	c	a	g	t	a
Iowa28/USA/2013	t	.	g	t	g	c	.	.	.	.	g	.	.	c	c	.	c	t	.	.	.	a	.	.	t	.	.	.	c	g	c	.	.	c	.	.	c	c	.	.	t	.	c	t	c	a	g	t	a
Indiana34/USA/2013	t	.	g	t	g	c	.	.	.	.	g	.	.	c	c	.	c	t	.	.	.	a	.	.	t	.	.	.	c	g	c	.	.	c	.	.	c	c	.	.	t	.	c	t	c	a	g	t	a
Illinois63/USA/2013	t	.	g	t	g	c	.	.	.	.	g	.	.	c	c	.	c	t	.	.	.	a	.	.	t	.	.	.	c	g	c	.	.	c	.	.	c	c	.	.	t	.	c	t	c	a	g	t	a
IBR-8/JPN/2014	t	.	g	t	g	c	.	.	.	.	g	.	.	c	c	.	c	t	.	.	.	a	.	.	t	.	.	.	c	g	c	.	.	c	.	.	c	c	.	.	t	.	c	t	c	a	g	t	a
IBR-4/JPN/2014	t	.	g	t	g	c	.	.	.	.	g	.	.	c	c	.	c	t	.	.	.	a	.	.	t	.	.	.	c	g	c	.	.	c	.	.	c	c	.	.	t	.	c	t	c	a	g	t	a
IBR-3/JPN/2014	t	.	g	t	g	c	.	.	.	.	g	.	.	c	c	.	c	t	.	.	.	a	.	.	t	.	.	.	c	g	c	.	.	c	.	.	c	c	.	.	t	.	c	t	c	a	g	t	a
GNM-2/JPN/2014	t	.	g	t	g	c	.	.	.	.	g	.	.	c	c	.	c	t	.	.	.	a	.	.	t	.	.	.	c	g	c	.	.	c	.	.	c	c	.	.	t	.	c	t	c	a	g	t	a
FKO-1/JPN/2014	t	.	g	t	g	c	.	.	.	.	g	.	.	c	c	.	c	t	.	.	.	a	.	.	t	.	.	.	c	g	c	.	.	c	.	.	c	c	.	.	t	.	c	t	c	a	g	t	a
EHM-1/JPN/2014	t	.	g	t	g	c	.	.	.	.	g	.	.	c	c	.	c	t	.	.	.	a	.	.	t	.	.	.	c	g	c	.	.	c	.	.	c	c	.	.	t	.	c	t	c	a	g	t	a
Colorado/USA/2013	t	.	g	t	g	c	.	.	.	.	g	.	.	c	c	.	c	t	.	.	.	a	.	.	t	.	.	.	c	g	c	.	.	c	.	.	c	c	.	.	t	.	c	t	c	a	g	t	a
AOM-3/JPN/2014	t	.	g	t	g	c	.	.	.	.	g	.	.	c	c	.	c	t	.	.	.	a	.	.	t	.	.	.	c	g	c	.	.	c	.	.	c	c	.	.	t	.	c	t	c	a	g	t	a
Wisconsin74/USA/2013	t	.	g	t	g	c	.	.	.	.	g	.	.	c	c	.	.	t	t	t	.	a	.	.	t	.	.	.	c	g	c	.	.	c	.	.	c	c	.	.	t	.	c	t	c	a	g	t	a
Texas31/USA/2013	t	.	g	t	g	c	.	.	.	.	g	.	.	c	c	.	c	t	.	.	.	a	.	.	t	g	.	.	c	g	c	.	.	c	.	.	c	c	.	.	t	.	c	t	c	a	g	t	a
PC168/USA/2013	t	.	g	t	g	c	.	.	.	.	g	.	.	c	c	.	c	t	.	.	.	a	.	.	t	.	.	.	c	g	c	.	.	c	.	.	c	c	.	.	t	.	c	t	c	a	g	t	a
OKN-1/JPN/2013	t	.	g	t	g	c	.	.	.	.	g	.	.	c	c	.	c	t	.	.	.	a	.	.	t	.	.	t	c	g	c	.	.	c	.	.	c	c	.	.	t	.	c	t	c	a	g	t	a
Oklahoma38/USA/2013	t	.	g	t	g	c	.	.	.	.	g	.	.	c	c	.	c	t	.	.	.	a	.	.	t	.	.	.	c	g	c	.	.	c	.	.	c	c	.	.	t	.	c	t	c	a	g	t	a
Oklahoma35/USA/2013	t	.	g	t	g	c	.	.	.	.	g	.	.	c	c	.	c	t	.	.	.	a	.	.	t	.	.	.	c	g	c	.	.	c	.	.	c	c	.	.	t	.	c	t	c	a	g	t	a
Ohio68/USA/2013	t	.	g	t	g	c	.	.	.	.	g	.	.	c	c	.	c	t	.	.	.	a	.	.	t	.	.	.	c	g	c	.	.	c	.	.	c	c	.	.	t	.	c	t	c	a	g	t	a
Missouri101/USA/2013	t	.	g	t	g	c	.	.	.	.	g	.	.	c	c	.	.	t	t	t	.	a	.	.	t	.	.	.	c	g	c	.	.	c	.	.	c	c	.	.	t	.	c	t	c	a	g	t	a
Minnesota76/USA/2013	t	.	g	t	g	c	.	.	.	.	g	.	.	c	c	.	.	t	t	t	.	a	.	.	t	.	.	.	c	g	c	.	.	c	.	.	c	c	.	.	t	.	c	t	c	a	g	t	a
Minnesota72/USA/2013	t	.	g	t	g	c	.	.	.	.	g	.	.	c	c	.	c	t	.	.	.	a	.	.	t	.	.	.	c	g	c	.	.	c	.	.	c	c	.	.	t	.	c	t	c	a	g	t	a
Minnesota64/USA/2013	t	.	g	t	g	c	.	.	.	.	g	.	.	c	c	.	c	t	.	.	.	a	t	.	t	.	.	.	c	g	c	.	.	c	.	.	c	c	.	.	t	.	c	t	c	a	g	t	a
Minnesota61/USA/2013	t	.	g	t	g	c	.	.	.	.	g	.	.	c	c	.	c	t	.	.	.	a	.	.	t	.	.	.	c	g	c	.	.	c	.	.	c	c	.	.	t	.	c	t	c	a	g	t	a
Minnesota59/USA/2013	t	.	g	t	g	c	.	.	.	.	g	.	.	c	c	.	c	t	.	.	.	a	.	.	t	.	.	.	c	g	c	.	.	c	.	.	c	c	.	.	t	.	c	t	c	a	g	t	a
Minnesota41/USA/2013	t	.	g	t	g	c	.	.	.	.	g	.	.	c	c	.	c	t	.	.	.	a	.	.	t	.	.	.	c	g	c	.	.	c	.	.	c	c	.	.	t	.	c	t	c	a	g	t	a
Minnesota127/USA/2013	t	.	g	t	g	c	.	.	.	.	g	.	.	c	c	.	c	t	.	.	.	a	.	.	t	.	.	.	c	g	c	.	.	c	t	.	c	c	.	.	t	.	c	t	c	a	g	t	a
KGS-2/JPN/2013	t	.	g	t	g	c	.	.	.	.	g	.	.	c	c	t	c	t	.	.	.	a	.	.	t	.	.	.	c	g	c	.	.	c	.	.	c	c	.	.	t	.	c	t	c	a	g	t	a
Kansas36/USA/2013	t	.	g	t	g	c	.	.	.	.	g	.	.	c	c	.	c	t	.	.	.	a	.	.	t	g	.	.	c	g	c	.	.	c	.	.	c	c	.	.	t	.	c	t	c	a	g	t	a
Kansas46/USA/2013	t	.	g	t	g	c	.	.	.	.	g	.	.	c	c	.	c	t	.	.	.	a	.	.	t	.	.	.	c	g	c	c	.	c	.	.	c	c	.	.	t	.	c	t	c	a	g	t	a
IWT-1/JPN/2014	t	.	g	t	g	c	.	.	.	.	g	.	.	c	c	.	c	t	.	.	.	a	.	.	t	.	.	.	c	g	c	.	.	c	.	.	c	c	.	.	t	.	c	t	c	a	g	t	a
Iowa96/USA/2013	t	.	g	t	g	c	.	.	.	.	g	.	.	c	c	.	c	t	.	.	.	a	.	.	t	.	.	.	c	g	c	.	.	c	.	.	c	c	.	.	t	.	c	t	c	a	g	t	a
Illinois98/USA/2013	t	.	g	t	g	c	.	.	.	.	g	.	.	c	c	.	.	t	t	t	.	a	.	.	t	.	.	.	c	g	c	.	.	c	.	.	c	c	.	.	t	.	c	t	c	a	g	t	a
Illinois97/USA/2013	t	.	g	t	g	c	.	.	.	.	g	.	.	c	c	.	c	t	.	.	.	a	.	.	t	.	.	.	c	g	c	.	.	c	.	.	c	c	.	.	t	.	c	t	c	a	g	t	a
Illinois87/USA/2013	t	.	g	t	g	c	.	.	.	.	g	.	.	c	c	.	c	t	.	.	.	a	.	.	t	.	.	.	c	g	c	.	.	c	.	.	c	c	.	.	t	.	c	t	c	a	g	t	a
Illinois81/USA/2013	t	.	g	t	g	c	.	.	.	.	g	.	.	c	c	.	.	t	t	t	.	a	.	.	t	.	.	.	c	g	c	.	.	c	.	.	c	c	.	.	t	.	c	t	c	a	g	t	a
GNM-1/JPN/2014	t	.	g	t	g	c	.	.	.	.	g	.	.	c	c	.	c	t	.	.	.	a	.	.	t	.	.	.	c	g	c	.	.	c	.	.	c	c	.	.	t	.	c	t	c	a	g	t	a
Colorado30/USA/2013	t	.	g	t	g	c	.	.	.	.	g	.	.	c	c	.	c	t	.	.	.	a	.	.	t	.	.	.	c	g	c	.	.	c	.	.	c	c	.	.	t	.	c	t	c	a	g	t	a
AOM-2/JPN/2014	t	.	g	t	g	c	.	.	.	.	g	.	.	c	c	.	c	t	.	.	.	a	.	.	t	.	.	.	c	g	c	.	.	c	.	.	c	c	.	.	t	.	c	t	c	a	g	t	a
AOM-1/JPN/2014	t	.	g	t	g	c	.	.	.	.	g	.	.	c	c	.	c	t	.	.	.	a	.	.	t	.	.	.	c	g	c	.	.	c	.	.	c	c	.	.	t	.	c	t	c	a	g	t	a
TTR-1/JPN/2014	t	.	g	t	g	c	a	.	.	.	g	.	.	c	c	.	c	t	.	.	.	a	.	.	t	.	.	.	c	g	c	.	.	c	.	.	c	c	t	.	t	.	c	t	c	a	g	t	a
Texas128/USA/2013	t	.	g	t	g	c	.	.	.	.	g	.	.	c	c	.	c	t	.	.	.	a	.	g	t	.	.	.	c	g	c	.	.	c	.	.	c	c	.	.	t	.	c	t	c	a	g	t	a
ON-018/CAN/2014	t	.	g	t	g	c	.	.	.	.	g	.	.	c	c	.	c	t	.	.	.	a	.	.	t	.	.	.	c	g	c	.	.	c	.	.	c	c	.	.	t	.	c	t	c	a	g	t	a
Ohio123/USA/2013	t	.	g	t	g	c	.	.	.	t	g	.	.	c	c	.	c	t	.	.	.	a	.	.	t	.	.	.	c	g	c	.	.	c	.	.	c	c	.	.	t	.	c	t	c	a	g	t	a
NorthCarolina40/USA/2013	t	.	g	t	g	c	.	.	.	.	g	.	.	c	c	.	c	t	.	.	c	a	.	.	t	.	t	.	c	g	c	.	.	c	.	.	c	c	.	.	t	.	c	t	c	a	g	t	a
NorthCalorina66/USA/2013	t	.	g	t	g	c	.	.	.	.	g	.	.	c	c	.	c	t	.	.	.	a	.	.	t	.	.	.	c	g	c	.	.	c	.	.	c	c	.	.	t	.	c	t	c	a	g	t	a
Minnesota94/USA/2013	t	.	g	t	g	c	.	.	.	.	g	.	.	c	c	.	c	t	.	.	.	a	.	.	t	.	.	.	c	g	c	.	.	c	.	.	c	c	.	.	t	.	c	t	c	a	g	t	a
Minnesota86/USA/2013	t	.	g	t	g	c	.	.	.	.	g	.	.	c	c	.	c	t	.	.	.	a	.	.	t	.	.	.	c	g	c	.	.	c	.	.	c	c	.	.	t	.	c	t	c	a	g	t	a
Minnesota85/USA/2013	t	.	g	t	g	c	.	.	.	.	g	.	.	c	c	.	c	t	.	.	.	a	.	.	t	.	.	.	c	g	c	.	.	c	.	.	c	c	.	.	t	.	c	t	c	a	g	t	a
Minnesota83/USA/2013	t	.	g	t	g	c	.	.	.	.	g	.	.	c	c	.	c	t	.	.	.	a	.	.	t	.	.	.	c	g	c	.	.	c	.	.	c	c	.	.	t	.	c	t	c	a	g	t	a
Minnesota79/USA/2013	t	.	g	t	g	c	.	.	.	.	g	.	.	c	c	.	c	t	.	.	.	a	.	.	t	.	.	.	c	g	c	.	.	c	.	.	c	c	.	.	t	.	c	t	c	a	g	t	a
Minnesota65/USA/2013	t	.	g	t	g	c	.	.	.	.	g	.	.	c	c	.	c	t	.	.	.	a	.	.	t	.	.	.	c	g	c	.	.	c	.	.	c	c	.	.	t	.	c	t	c	a	g	t	a
KGW-1/JPN/2014	t	.	g	t	g	c	.	.	.	.	g	.	.	c	c	.	c	t	.	.	.	a	.	.	t	.	.	.	c	g	c	.	.	c	.	.	c	c	.	.	t	.	c	t	c	a	g	t	a
KGS-4/JPN/2014	t	.	g	t	g	c	.	.	.	.	g	.	.	c	c	.	c	t	.	.	.	a	.	.	t	.	.	.	c	g	c	.	.	c	.	.	c	c	.	.	t	.	c	t	c	a	g	t	a
Kansas125/USA/2013	t	.	g	t	g	c	.	.	.	.	g	.	.	c	c	.	c	t	.	.	.	a	.	.	t	.	.	.	c	g	c	.	.	c	.	.	c	c	.	.	t	.	c	t	c	a	g	t	a
Iowa70/USA/2013	t	.	g	t	g	c	.	.	.	.	g	.	.	c	c	.	c	t	.	.	.	a	.	.	t	.	.	.	c	g	c	.	.	c	.	.	c	c	.	.	t	.	c	t	c	a	g	t	a
Iowa103/USA/2013	t	.	g	t	g	c	.	.	.	.	g	.	.	c	c	.	c	t	t	t	.	a	.	.	t	.	.	.	c	g	c	.	.	c	.	.	c	c	.	.	t	.	c	t	c	a	g	t	a
IBR-2/JPN/2013	t	.	g	t	g	c	.	.	.	.	g	.	.	c	c	.	c	t	.	.	.	a	.	.	t	.	.	.	c	g	c	.	.	c	.	.	c	c	.	.	t	.	c	t	c	a	g	t	a
IBR-1/JPN/2013	t	.	g	t	g	c	.	.	.	.	g	.	.	c	c	.	c	t	.	.	.	a	.	.	t	.	.	.	c	g	c	.	.	c	.	.	c	c	.	.	t	.	c	t	c	a	g	t	a
HRS-1/JPN/2014	t	.	g	t	g	c	.	.	.	.	g	.	.	c	c	.	c	t	.	.	.	a	.	.	t	.	.	.	c	g	c	.	.	c	.	.	c	c	.	.	t	.	c	t	c	a	g	t	a
Tennesse56/USA/2013	t	.	g	t	g	c	.	.	.	.	g	.	.	c	c	.	c	t	.	.	.	a	.	.	t	.	.	.	c	g	c	.	.	c	.	.	c	c	t	.	t	.	c	t	c	a	g	t	a
Minnesota95/USA/2013	t	.	g	t	g	c	.	.	c	.	g	.	.	c	c	.	c	t	.	.	.	a	.	.	t	.	.	.	c	g	c	.	.	c	.	.	c	c	.	.	t	.	c	t	c	a	g	t	a
Minnesota78/USA/2013	t	.	g	t	g	c	.	.	.	.	g	.	.	c	c	.	c	t	.	.	.	a	.	.	t	.	.	.	c	g	c	.	.	c	.	.	c	c	.	.	t	.	c	t	c	a	g	t	a
MEX/124/MEX/2014	t	.	g	t	g	c	.	.	.	.	g	.	.	c	c	.	c	t	.	.	.	a	.	.	t	.	.	.	c	g	c	.	.	c	.	.	c	c	.	t	t	.	c	t	c	a	g	t	a
IWT-4/JPN/2014	t	.	g	t	g	c	.	.	.	.	g	.	.	c	c	.	c	t	.	.	.	a	.	.	t	.	.	.	c	g	c	.	.	c	.	.	c	c	.	.	t	g	c	t	c	a	g	t	a
IBR-5/JPN/2014	t	t	g	t	g	c	.	.	.	.	g	.	.	c	c	.	c	t	.	.	.	a	.	.	t	.	.	.	c	g	c	.	t	c	.	.	c	c	.	.	t	.	c	t	c	a	g	t	a
[truncated: 154 more columns]

## Sheet: Motif M7
Site	22110	22111	22112	22114	22115	22116	22129	22134	22141	22144	22150	22175	22184	22201	22204
Oklahoma35/USA/2013	a	c	c	a	c	c	t	t	c	t	c	c	a	g	g
Texas128/USA/2013	.	.	.	.	.	.	.	.	.	.	.	.	.	.	.
Wisconsin74/USA/2013	c	t	g	g	t	.	.	.	.	.	.	.	.	.	a
Wisconsin55/USA/2013	c	t	g	g	t	.	.	.	.	.	.	.	.	.	a
Texas39/USA/2013	c	t	g	g	t	.	.	.	.	.	.	.	.	.	a
Texas31/USA/2013	c	t	g	g	t	.	.	.	.	.	.	.	.	.	a
Tennesse56/USA/2013	c	t	g	g	t	.	.	.	.	.	.	.	.	.	a
PC21A/USA/2013	c	t	g	g	t	.	.	.	.	.	.	.	.	.	a
PC168/USA/2013	c	t	g	g	t	.	.	.	.	.	.	.	.	.	a
ON-018/CAN/2014	c	t	g	g	t	.	.	.	.	.	.	.	.	.	a
OKN-2/JPN/2013	c	t	g	g	t	.	.	.	.	.	.	.	.	.	a
OKN-1/JPN/2013	c	t	g	g	t	.	.	.	.	.	.	.	.	.	a
Oklahoma38/USA/2013	c	t	g	g	t	.	.	.	.	.	.	.	.	.	a
Oklahoma32/USA/2013	c	t	g	g	t	.	.	.	.	.	.	.	.	.	a
Ohio75/USA/2013	c	t	g	g	t	.	.	.	.	.	.	.	.	.	a
Ohio69/USA/2013	c	t	g	g	t	.	.	.	.	.	.	.	.	.	a
Ohio68/USA/2013	c	t	g	g	t	.	.	.	.	.	.	.	.	.	a
Ohio60/USA/2013	c	t	g	g	t	.	.	.	.	.	.	.	.	.	a
Ohio126/USA/2014	c	t	g	g	t	.	.	.	.	.	.	.	.	.	a
Ohio123/USA/2013	c	t	g	g	t	.	.	.	.	.	.	.	.	.	a
Ohio120/USA/2013	c	t	g	g	t	.	.	.	.	.	.	.	.	.	a
OH851/USA/2014	c	t	g	g	t	.	.	.	.	.	.	.	.	.	a
NorthCarolina40/USA/2013	c	t	g	g	t	.	.	.	.	.	.	.	.	.	a
NorthCalorina66/USA/2013	c	t	g	g	t	.	.	.	.	.	.	.	.	.	a
NIG-2/JPN/2014	c	t	g	g	t	.	.	.	.	.	.	.	.	.	a
NIG-1/JPN/2014	c	t	g	g	t	.	.	.	.	.	.	.	.	.	a
MYZ-1/JPN/2013	c	t	g	g	t	.	.	.	.	.	.	.	.	.	a
Missouri93/USA/2013	c	t	g	g	t	.	.	.	.	.	.	.	.	.	a
Missouri92/USA/2013	c	t	g	g	t	.	.	.	.	.	.	.	.	.	a
Missouri102/USA/2013	c	t	g	g	t	.	.	.	.	.	.	.	.	.	a
Missouri101/USA/2013	c	t	g	g	t	.	.	.	.	.	.	.	.	.	a
Minnesota94/USA/2013	c	t	g	g	t	.	.	.	.	.	.	.	.	.	a
Minnesota90/USA/2013	c	t	g	g	t	.	.	.	.	.	.	.	.	.	a
Minnesota89/USA/2013	c	t	g	g	t	.	.	.	.	.	.	.	.	.	a
Minnesota86/USA/2013	c	t	g	g	t	.	.	.	.	.	.	.	.	.	a
Minnesota85/USA/2013	c	t	g	g	t	.	.	.	.	y	.	.	.	.	a
Minnesota84/USA/2013	c	a	g	g	t	.	.	.	.	.	.	.	.	.	a
Minnesota83/USA/2013	c	t	g	g	t	.	.	.	.	.	.	.	.	.	a
Minnesota82/USA/2013	c	t	g	g	t	.	.	.	.	.	.	.	.	.	a
Minnesota78/USA/2013	c	t	g	g	t	.	.	.	.	.	.	.	.	.	a
Minnesota77/USA/2013	c	t	g	g	t	.	.	.	.	.	.	.	.	.	a
Minnesota76/USA/2013	c	t	g	g	t	.	.	.	.	.	.	.	.	.	a
Minnesota73/USA/2013	c	t	g	g	t	.	.	.	.	.	.	.	.	.	a
Minnesota72/USA/2013	c	t	g	g	t	.	.	.	.	.	.	.	.	.	a
Minnesota71/USA/2013	c	t	g	g	t	.	.	.	.	.	.	.	.	.	a
Minnesota67/USA/2013	c	t	g	g	t	.	.	.	.	.	.	.	.	.	a
Minnesota65/USA/2013	c	t	g	g	t	.	.	.	.	.	.	.	.	.	a
Minnesota64/USA/2013	c	t	g	g	t	.	.	.	.	.	.	.	.	.	a
Minnesota62/USA/2013	c	t	g	g	t	.	.	.	.	.	.	.	.	.	a
Minnesota61/USA/2013	c	t	g	g	t	.	.	.	.	.	.	.	.	.	a
Minnesota59/USA/2013	c	t	g	g	t	.	.	.	.	.	.	.	.	.	a
Minnesota58/USA/2013	c	t	g	g	t	.	.	.	.	.	.	.	.	.	a
Minnesota54/USA/2013	c	t	g	g	t	.	.	.	.	.	.	.	.	.	a
Minnesota52/USA/2013	c	t	g	g	t	.	.	.	.	.	.	.	.	.	a
Minnesota42/USA/2013	c	t	g	g	t	.	.	.	.	.	.	.	.	.	a
Minnesota41/USA/2013	c	t	g	g	t	.	.	.	.	.	.	.	.	.	a
Minnesota127/USA/2013	c	t	g	g	t	.	.	.	.	.	.	.	.	.	a
Minnesota100/USA/2013	c	t	g	g	t	.	.	.	.	.	.	.	.	.	a
MIE-1/JPN/2014	c	t	g	g	t	.	.	.	.	.	.	.	.	.	a
MEX/124/MEX/2014	c	t	g	g	t	.	.	.	.	.	.	.	.	.	a
MEX/104/MEX/2013	c	t	g	g	t	.	.	.	.	.	.	.	.	.	a
KUIDL-001/KOR/2014	c	t	g	g	t	.	.	.	.	.	.	.	.	.	a
KNU-1406-1/KOR/2014	c	t	g	g	t	.	.	.	.	.	.	.	.	.	a
KNU-1305/KOR/2013	c	t	g	g	t	.	.	.	.	.	.	.	.	.	a
KMM-2/JPN/2014	c	t	g	g	t	.	.	.	.	.	.	.	.	.	a
KGW-1/JPN/2014	c	t	g	g	t	.	.	.	.	.	.	.	.	.	a
KGS-4/JPN/2014	c	t	g	g	t	.	.	.	.	.	.	.	.	.	a
KGS-2/JPN/2013	c	t	g	g	t	.	.	.	.	.	.	.	.	.	a
KGS-1/JPN/2013	c	t	g	g	t	.	.	.	.	.	.	.	.	.	a
KCH-2/JPN/2014	c	t	g	g	t	.	.	.	.	.	.	.	.	.	a
KCH-1/JPN/2014	c	t	g	g	t	.	.	.	.	.	.	.	.	.	a
Kansas36/USA/2013	c	t	g	g	t	.	.	.	.	y	.	.	.	.	a
Kansas29/USA/2013	c	t	g	g	t	.	.	.	.	.	.	.	.	.	a
Kansas46/USA/2013	c	t	g	g	t	.	.	.	.	.	.	.	.	.	a
IWT-3/JPN/2014	c	t	g	g	t	.	.	.	.	.	.	.	.	.	a
IWT-1/JPN/2014	c	t	g	g	t	.	.	.	.	.	.	.	.	.	a
Iowa96/USA/2013	c	t	g	g	t	.	.	.	.	.	.	.	.	.	a
Iowa70/USA/2013	c	t	g	g	t	.	.	.	.	.	.	.	.	.	a
Iowa28/USA/2013	c	t	g	g	t	.	.	.	.	.	.	.	.	.	a
Iowa23.57/USA/2013	c	t	g	g	t	.	.	.	.	.	.	.	.	.	a
Iowa107/USA/2013	c	t	g	g	t	.	.	.	.	.	.	.	.	.	a
Iowa106/USA/2013	c	t	g	g	t	.	.	.	.	.	.	.	.	.	a
Iowa103/USA/2013	c	t	g	g	t	.	.	.	.	.	.	.	.	.	a
Indiana34/USA/2013	c	t	g	g	t	.	.	.	.	y	.	.	.	.	a
Indiana12.83/USA/2013	c	t	g	g	t	.	.	.	.	.	.	.	.	.	a
Illinois98/USA/2013	c	t	g	g	t	.	.	.	.	.	.	.	.	.	a
Illinois97/USA/2013	c	t	g	g	t	.	.	.	.	.	.	.	.	.	a
Illinois87/USA/2013	c	t	g	g	t	.	.	.	.	.	.	.	.	.	a
Illinois81/USA/2013	c	t	g	g	t	.	.	.	.	.	.	.	.	.	a
Illinois63/USA/2013	c	t	g	g	t	.	.	.	.	.	.	.	.	.	a
IBR-8/JPN/2014	c	t	g	g	t	.	.	.	.	.	.	.	.	.	a
IBR-7/JPN/2014	c	t	g	g	t	.	.	.	.	.	.	.	.	.	a
IBR-6/JPN/2014	c	t	g	g	t	.	.	.	.	.	.	.	.	.	a
IBR-5/JPN/2014	c	t	g	g	t	.	.	.	.	.	.	.	.	.	a
IBR-4/JPN/2014	c	t	g	g	t	.	.	.	.	.	.	.	.	.	a
IBR-3/JPN/2014	c	t	g	g	t	.	.	.	.	.	.	.	.	.	a
IBR-2/JPN/2013	c	t	g	g	t	.	.	.	.	.	.	.	.	.	a
IBR-1/JPN/2013	c	t	g	g	t	.	.	.	.	.	.	.	.	.	a
HRS-1/JPN/2014	c	t	g	g	t	.	.	.	.	.	.	.	.	.	a
GNM-2/JPN/2014	c	t	g	g	t	.	.	.	.	.	.	.	.	.	a
GNM-1/JPN/2014	c	t	g	g	t	.	.	.	.	.	.	.	.	.	a
FKO-1/JPN/2014	c	t	g	g	t	.	.	.	.	.	.	.	.	.	a
EHM-1/JPN/2014	c	t	g	g	t	.	.	.	.	.	.	.	.	.	a
Colorado47/USA/2013	c	t	g	g	t	.	.	.	.	.	.	.	.	.	a
Colorado30/USA/2013	c	t	g	g	t	.	.	.	.	.	.	.	.	.	a
Colorado/USA/2013	c	t	g	g	t	.	.	.	.	.	.	.	.	.	a
AOM-3/JPN/2014	c	t	g	g	t	.	.	.	.	.	.	.	.	.	a
AOM-2/JPN/2014	c	t	g	g	t	.	.	.	.	.	.	.	.	.	a
AOM-1/JPN/2014	c	t	g	g	t	.	.	.	.	.	.	.	.	.	a
TTR-1/JPN/2014	c	t	g	g	t	.	.	.	.	.	.	t	.	.	a
OKY-1/JPN/2014	c	t	g	g	t	.	.	c	.	.	.	.	.	.	a
NorthCarolina91/USA/2013	c	t	g	g	t	.	.	.	.	.	.	.	.	a	a
Minnesota95/USA/2013	c	t	g	g	t	.	c	.	.	.	.	.	.	.	a
Minnesota79/USA/2013	c	t	g	g	t	.	.	.	.	c	.	.	.	.	a
L00719/GER/2014	c	t	g	g	t	.	.	.	.	.	.	.	c	.	a
KMM-1/JPN/2014	c	t	g	g	t	.	.	.	.	.	t	.	.	.	a
Kansas125/USA/2013	c	t	g	g	t	.	.	.	.	c	.	.	.	.	a
IWT-4/JPN/2014	c	t	g	g	t	.	.	.	.	.	.	.	.	a	a
IWT-2/JPN/2014	c	t	g	g	t	t	.	.	t	.	.	.	.	.	a

## Sheet: Motif M8
Site	25282	25290	25294	25312	25315
KNU-1305/KOR/2013	c	a	t	c	c
KNU-1406-1/KOR/2014	.	.	.	.	.
Wisconsin74/USA/2013	t	g	c	a	t
Wisconsin55/USA/2013	t	g	c	a	t
TTR-1/JPN/2014	t	g	c	a	t
Texas39/USA/2013	t	g	c	a	t
Texas31/USA/2013	t	g	c	a	t
Texas128/USA/2013	t	g	c	a	t
Tennesse56/USA/2013	t	g	c	a	t
PC21A/USA/2013	t	g	c	a	t
PC168/USA/2013	t	g	c	a	t
ON-018/CAN/2014	t	g	c	a	t
OKY-1/JPN/2014	t	g	c	a	t
OKN-2/JPN/2013	t	g	c	a	t
OKN-1/JPN/2013	t	g	c	a	t
Oklahoma38/USA/2013	t	g	c	a	t
Oklahoma35/USA/2013	t	g	c	a	t
Oklahoma32/USA/2013	t	g	c	a	t
Ohio75/USA/2013	t	g	c	a	t
Ohio69/USA/2013	t	g	c	a	t
Ohio68/USA/2013	t	g	c	a	t
Ohio60/USA/2013	t	g	c	a	t
Ohio126/USA/2014	t	g	c	a	t
Ohio123/USA/2013	t	g	c	a	t
Ohio120/USA/2013	t	g	c	a	t
OH851/USA/2014	t	g	c	a	t
NorthCarolina91/USA/2013	t	g	c	a	t
NorthCarolina40/USA/2013	t	g	c	a	t
NorthCalorina66/USA/2013	t	g	c	a	t
NIG-2/JPN/2014	t	g	c	a	t
NIG-1/JPN/2014	t	g	c	a	t
MYZ-1/JPN/2013	t	g	c	a	t
Missouri93/USA/2013	t	g	c	a	t
Missouri92/USA/2013	t	g	c	a	t
Missouri102/USA/2013	t	g	c	a	t
Missouri101/USA/2013	t	g	c	a	t
Minnesota95/USA/2013	t	g	c	a	t
Minnesota94/USA/2013	t	g	c	a	t
Minnesota90/USA/2013	t	g	c	a	t
Minnesota89/USA/2013	t	g	c	a	t
Minnesota86/USA/2013	t	g	c	a	t
Minnesota85/USA/2013	t	g	c	a	t
Minnesota84/USA/2013	t	g	c	a	t
Minnesota83/USA/2013	t	g	c	a	t
Minnesota82/USA/2013	t	g	c	a	t
Minnesota79/USA/2013	t	g	c	a	t
Minnesota78/USA/2013	t	g	c	a	t
Minnesota77/USA/2013	t	g	c	a	t
Minnesota76/USA/2013	t	g	c	a	t
Minnesota73/USA/2013	t	g	c	a	t
Minnesota72/USA/2013	t	g	c	a	t
Minnesota71/USA/2013	t	g	c	a	t
Minnesota67/USA/2013	t	g	c	a	t
Minnesota65/USA/2013	t	g	c	a	t
Minnesota64/USA/2013	t	g	c	a	t
Minnesota62/USA/2013	t	g	c	a	t
Minnesota61/USA/2013	t	g	c	a	t
Minnesota59/USA/2013	t	g	c	a	t
Minnesota58/USA/2013	t	g	c	a	t
Minnesota54/USA/2013	t	g	c	a	t
Minnesota52/USA/2013	t	g	c	a	t
Minnesota42/USA/2013	t	g	c	a	t
Minnesota41/USA/2013	t	g	c	a	t
Minnesota127/USA/2013	t	g	c	a	t
Minnesota100/USA/2013	t	g	c	a	t
MIE-1/JPN/2014	t	g	c	a	t
MEX/124/MEX/2014	t	g	c	a	t
MEX/104/MEX/2013	t	g	c	a	t
L00719/GER/2014	t	g	c	a	t
KUIDL-001/KOR/2014	t	g	c	a	t
KMM-2/JPN/2014	t	g	c	a	t
KMM-1/JPN/2014	t	g	c	a	t
KGW-1/JPN/2014	t	g	c	a	t
KGS-4/JPN/2014	t	g	c	a	t
KGS-2/JPN/2013	t	g	c	a	t
KGS-1/JPN/2013	t	g	c	a	t
KCH-2/JPN/2014	t	g	c	a	t
KCH-1/JPN/2014	t	g	c	a	t
Kansas36/USA/2013	t	g	c	a	t
Kansas29/USA/2013	t	g	c	a	t
Kansas125/USA/2013	t	g	c	a	t
Kansas46/USA/2013	t	g	c	a	t
IWT-4/JPN/2014	t	g	c	a	t
IWT-3/JPN/2014	t	g	c	a	t
IWT-2/JPN/2014	t	g	c	a	t
IWT-1/JPN/2014	t	g	c	a	t
Iowa96/USA/2013	t	g	c	a	t
Iowa70/USA/2013	t	g	c	a	t
Iowa28/USA/2013	t	g	c	a	t
Iowa23.57/USA/2013	t	g	c	a	t
Iowa107/USA/2013	t	g	c	a	t
Iowa106/USA/2013	t	g	c	a	t
Iowa103/USA/2013	t	g	c	a	t
Indiana34/USA/2013	t	g	c	a	t
Indiana12.83/USA/2013	t	g	c	a	t
Illinois98/USA/2013	t	g	c	a	t
Illinois97/USA/2013	t	g	c	a	t
Illinois87/USA/2013	t	g	c	a	t
Illinois81/USA/2013	t	g	c	a	t
Illinois63/USA/2013	t	g	c	a	t
IBR-8/JPN/2014	t	g	c	a	t
IBR-7/JPN/2014	t	g	c	a	t
IBR-6/JPN/2014	t	g	c	a	t
IBR-5/JPN/2014	t	g	c	a	t
IBR-4/JPN/2014	t	g	c	a	t
IBR-3/JPN/2014	t	g	c	a	t
IBR-2/JPN/2013	t	g	c	a	t
IBR-1/JPN/2013	t	g	c	a	t
HRS-1/JPN/2014	t	g	c	a	t
GNM-2/JPN/2014	t	g	c	a	t
GNM-1/JPN/2014	t	g	c	a	t
FKO-1/JPN/2014	t	g	c	a	t
EHM-1/JPN/2014	t	g	c	a	t
Colorado47/USA/2013	t	g	c	a	t
Colorado30/USA/2013	t	g	c	a	t
Colorado/USA/2013	t	g	c	a	t
AOM-3/JPN/2014	t	g	c	a	t
AOM-2/JPN/2014	t	g	c	a	t
AOM-1/JPN/2014	t	g	c	a	t
